# Supplementary material for: De novo Transcriptome Assembly of Chinese Kale and Global Expression Analysis of Genes Involved in Glucosinolate Metabolism in Multiple Tissues
Source: Front Plant Sci. 2017 Feb 8;8:92. doi: 10.3389/fpls.2017.00092 (PMC5296335; doi:10.3389/fpls.2017.00092)
Supplement: Supplementary Data Sheet 1 — Expressions level of partial unigenes in different tissues. The gene expression level is presented in FPKM (fragments per kilobase of exon per million fragments mapped). [file DataSheet1.XLS]

## Sheet: Additional File 4-Data sheet 2-
GeneId	YB	YL	ML	CS	Ro	SL	Pe	BSS	MB	FB	LV	COGClass	GoId	GoName	Knum	Pathway	NRanno	SWISSPROTanno
Unigene_1	0	0	0	0	0	0	0	1.27847	0	0	0
Unigene_10	0	0	0	0	0	0	0	1.51528	0	0	0				K14157	Amino acid metabolism	gi|674960929|emb|CDX72389.1| BnaC07g44110D [Brassica napus];;;gi|923897842|ref|XP_013719517.1| PREDICTED: alpha-aminoadipic semialdehyde synthase-like [Brassica napus];;;gi|674919830|emb|CDY13519.1| BnaA03g52370D [Brassica napus];;;gi|923855083|ref|XP_013704793.1| PREDICTED: alpha-aminoadipic semialdehyde synthase-like [Brassica napus] gi|674960930|emb|CDX72390.1| BnaC07g44120D [Brassica napus];;…	sp|Q9SMZ4|AASS_ARATH Alpha-aminoadipic semialdehyde synthase OS=Arabidopsis thaliana GN=LKR/SDH PE=1 SV=1
Unigene_1000	0.182633	0.183764	0	0	0	0	1.3322	1.15231	0.185921	0	0		GO:0030529;;;GO:0009987;;;GO:0005575;;;GO:0044424;;;GO:0006412;;;GO:0044237;;;GO:0005198;;;GO:0044238;;;GO:0005840;;;GO:0034641;;;GO:0019538;;;GO:0043603;;;GO:0043604;;;GO:0034645;;;GO:1901576;;;GO:0008150;;;GO:0003735;;;GO:0006807;;;GO:0008152;;;GO:0071704;;;GO:0044249;;;GO:0043226;;;GO:0003674;;;GO:0043228;;;GO:0044444;;;GO:0043229;;;GO:0032991;;;GO:0043232;;;GO:1901564;;;GO:0043170;;;GO:000905…	ribonucleoprotein complex;;;cellular process;;;cellular_component;;;intracellular part;;;translation;;;cellular metabolic process;;;structural molecule activity;;;primary metabolic process;;;ribosome;;;cellular nitrogen compound metabolic process;;;protein metabolic process;;;cellular amide metabolic process;;;amide biosynthetic process;;;cellular macromolecule biosynthetic process;;;organic subs…	K02983	Translation	gi|604342590|gb|EYU41614.1| hypothetical protein MIMGU_mgv1a016770mg [Erythranthe guttata];;;gi|700205434|gb|KGN60553.1| 40S ribosomal protein S30-like [Cucumis sativus];;;gi|357125116|ref|XP_003564241.1| PREDICTED: 40S ribosomal protein S30 [Brachypodium distachyon] gi|357137539|ref|XP_003570358.1| PREDICTED: 40S ribosomal protein S30 [Brachypodium distachyon] gi|326525289|dbj|BAK07914.1| predic…	sp|P49689|RS30_ARATH 40S ribosomal protein S30 OS=Arabidopsis thaliana GN=RPS30A PE=3 SV=3;;;sp|P62864|RS30_RAT 40S ribosomal protein S30 OS=Rattus norvegicus GN=Fau PE=1 SV=1;;;sp|P0C2F0|RS30_PONAB 40S ribosomal protein S30 OS=Pongo abelii GN=FAU PE=3 SV=1;;;sp|P62863|RS30_PIG 40S ribosomal protein S30 OS=Sus scrofa GN=FAU PE=3 SV=1;;;sp|P62867|RS30_MUSSI 40S ribosomal protein S30 OS=Mus spicile…
Unigene_100002	0.0990723	1.99371	0.10445	0.159877	0.23028	0.234301	0	0	0.0504278	47.9366	0.376324		GO:0044707;;;GO:0032501;;;GO:0008150;;;GO:0032502;;;GO:0007275;;;GO:0044699;;;GO:0044767	single-multicellular organism process;;;multicellular organismal process;;;biological_process;;;developmental process;;;multicellular organismal development;;;single-organism process;;;single-organism developmental process			gi|922462333|ref|XP_013632167.1| PREDICTED: axial regulator YABBY 1-like isoform X1 [Brassica oleracea var. oleracea];;;gi|923726657|ref|XP_013666699.1| PREDICTED: axial regulator YABBY 1-like [Brassica napus] gi|923726666|ref|XP_013666702.1| PREDICTED: axial regulator YABBY 1-like [Brassica napus];;;gi|685303232|ref|XP_009142321.1| PREDICTED: axial regulator YABBY 1-like isoform X1 [Brassica rap…	sp|O22152|YAB1_ARATH Axial regulator YABBY 1 OS=Arabidopsis thaliana GN=YAB1 PE=1 SV=1;;;sp|Q9XFB1|YAB3_ARATH Axial regulator YABBY 3 OS=Arabidopsis thaliana GN=YAB3 PE=1 SV=1;;;sp|Q6H668|YAB4_ORYSJ Protein YABBY 4 OS=Oryza sativa subsp. japonica GN=YAB4 PE=2 SV=1;;;sp|A2X7Q3|YAB4_ORYSI Protein YABBY 4 OS=Oryza sativa subsp. indica GN=YAB4 PE=3 SV=1;;;sp|Q0JBF0|YAB5_ORYSJ Protein YABBY 5 OS=Oryza…
Unigene_100003	2.86322	1.12037	0.586957	1.11234	5.47201	0.827613	2.10304	3.42905	0.323862	160.789	3.53897
Unigene_100004	0.979541	0.985606	0.645444	1.31727	0.910722	0.69497	0	0	0.747879	273.094	0.664422						gi|1168686|sp|P41506.1|BP4C_BRANA RecName: Full=Protein BP4C [Brassica napus] gi|17787|emb|CAA37054.1| Bp4C product [Brassica napus];;;gi|674949061|emb|CDX84480.1| BnaC03g50200D [Brassica napus] gi|674949062|emb|CDX84481.1| BnaC03g50190D [Brassica napus] gi|674949063|emb|CDX84482.1| BnaC03g50180D [Brassica napus];;;gi|1168685|sp|P41505.1|BP4A_BRANA RecName: Full=Protein BP4A [Brassica napus] gi|1…	sp|P41506|BP4C_BRANA Protein BP4C OS=Brassica napus GN=BP4C PE=2 SV=1;;;sp|P41505|BP4A_BRANA Protein BP4A OS=Brassica napus GN=BP4A PE=2 SV=1
Unigene_100006	1.5768	0.47597	1.57927	0.678547	1.46602	1.1933	0.862635	0.746155	1.36441	1.43108	1.36902						gi|923814383|ref|XP_013691893.1| PREDICTED: mediator of RNA polymerase II transcription subunit 15a-like isoform X4 [Brassica napus];;;gi|923814387|ref|XP_013691895.1| PREDICTED: mediator of RNA polymerase II transcription subunit 15a-like isoform X6 [Brassica napus];;;gi|923814385|ref|XP_013691894.1| PREDICTED: mediator of RNA polymerase II transcription subunit 15a-like isoform X5 [Brassica nap…	sp|F4I171|MD15A_ARATH Mediator of RNA polymerase II transcription subunit 15a OS=Arabidopsis thaliana GN=MED15A PE=1 SV=1
Unigene_100007	0.963692	0.692613	2.032	2.96219	4.09594	3.25584	2.88713	2.46109	2.24237	3.27986	2.68939		GO:0003712;;;GO:0009987;;;GO:0032774;;;GO:1903506;;;GO:0046483;;;GO:0019219;;;GO:1901576;;;GO:0019222;;;GO:0006807;;;GO:0071704;;;GO:0009889;;;GO:0043170;;;GO:1901360;;;GO:1901362;;;GO:0051252;;;GO:0010556;;;GO:0090304;;;GO:0006725;;;GO:0016070;;;GO:0044237;;;GO:0044238;;;GO:0006351;;;GO:0034641;;;GO:0018130;;;GO:0006355;;;GO:0034645;;;GO:0008150;;;GO:0008152;;;GO:0044249;;;GO:0003674;;;GO:003132…	transcription cofactor activity;;;cellular process;;;RNA biosynthetic process;;;regulation of nucleic acid-templated transcription;;;heterocycle metabolic process;;;regulation of nucleobase-containing compound metabolic process;;;organic substance biosynthetic process;;;regulation of metabolic process;;;nitrogen compound metabolic process;;;organic substance metabolic process;;;regulation of bios…			gi|923814387|ref|XP_013691895.1| PREDICTED: mediator of RNA polymerase II transcription subunit 15a-like isoform X6 [Brassica napus];;;gi|923814385|ref|XP_013691894.1| PREDICTED: mediator of RNA polymerase II transcription subunit 15a-like isoform X5 [Brassica napus];;;gi|923814379|ref|XP_013691892.1| PREDICTED: mediator of RNA polymerase II transcription subunit 15a-like isoform X3 [Brassica nap…	sp|F4I171|MD15A_ARATH Mediator of RNA polymerase II transcription subunit 15a OS=Arabidopsis thaliana GN=MED15A PE=1 SV=1
Unigene_100008	8.54024	9.05761	8.76046	9.18782	7.51103	9.60735	34.7257	28.1556	12.9235	10.2124	22.7956				K14190	Carbohydrate metabolism	gi|674940690|emb|CDX92792.1| BnaC07g40500D [Brassica napus];;;gi|674885902|emb|CDY46677.1| BnaA03g48310D [Brassica napus];;;gi|674903706|emb|CDY29254.1| BnaC01g19060D [Brassica napus];;;gi|922416686|ref|XP_013601274.1| PREDICTED: GDP-L-galactose phosphorylase 1 [Brassica oleracea var. oleracea] gi|923510114|ref|XP_013742495.1| PREDICTED: GDP-L-galactose phosphorylase 1-like [Brassica napus];;;gi|…	sp|Q8RWE8|GGAP1_ARATH GDP-L-galactose phosphorylase 1 OS=Arabidopsis thaliana GN=VTC2 PE=1 SV=1;;;sp|Q9FLP9|GGAP2_ARATH GDP-L-galactose phosphorylase 2 OS=Arabidopsis thaliana GN=VTC5 PE=1 SV=1
Unigene_100009	2.96478	2.64415	3.26779	3.33458	2.75649	3.0596	4.36211	3.47196	2.53799	2.90483	4.31454		GO:0090304;;;GO:0030915;;;GO:0009987;;;GO:0051716;;;GO:0006725;;;GO:0044422;;;GO:0005575;;;GO:0044424;;;GO:0006281;;;GO:0044427;;;GO:0044237;;;GO:0044238;;;GO:0050896;;;GO:0034641;;;GO:0033554;;;GO:0046483;;;GO:0000724;;;GO:0000725;;;GO:0008150;;;GO:0006807;;;GO:0008152;;;GO:0000793;;;GO:0071704;;;GO:0043226;;;GO:0044699;;;GO:0044763;;;GO:0043228;;;GO:0043229;;;GO:0044446;;;GO:0006302;;;GO:003299…	nucleic acid metabolic process;;;Smc5-Smc6 complex;;;cellular process;;;cellular response to stimulus;;;cellular aromatic compound metabolic process;;;organelle part;;;cellular_component;;;intracellular part;;;DNA repair;;;chromosomal part;;;cellular metabolic process;;;primary metabolic process;;;response to stimulus;;;cellular nitrogen compound metabolic process;;;cellular response to stress;;;…			gi|685281209|ref|XP_009131510.1| PREDICTED: structural maintenance of chromosomes protein 5 [Brassica rapa];;;gi|674955084|emb|CDX78664.1| BnaA03g05760D [Brassica napus];;;gi|922440081|ref|XP_013625160.1| PREDICTED: structural maintenance of chromosomes protein 5 isoform X2 [Brassica oleracea var. oleracea];;;gi|674962661|emb|CDX70664.1| BnaC03g07480D [Brassica napus];;;gi|923540913|ref|XP_013729…	sp|Q9LFS8|SMC5_ARATH Structural maintenance of chromosomes protein 5 OS=Arabidopsis thaliana GN=SMC5 PE=2 SV=1;;;sp|Q9LDK9|APBLA_ARATH Beta-adaptin-like protein A OS=Arabidopsis thaliana GN=BETAA-AD PE=1 SV=1
Unigene_10001	0	0.104555	0	1.11791	0.483058	0	0	0	0	0	0						gi|674888026|emb|CDY44637.1| BnaC04g06250D [Brassica napus]
Unigene_100010	9.58976	1.55793	1.57973	4.03005	4.78307	2.45693	3.14234	3.67657	6.71163	9.68944	1.89721	[V] Defense mechanisms					gi|674959108|emb|CDX73813.1| BnaA03g32340D [Brassica napus];;;gi|922442325|ref|XP_013625882.1| PREDICTED: nudix hydrolase 16, mitochondrial-like [Brassica oleracea var. oleracea] gi|923829900|ref|XP_013697159.1| PREDICTED: nudix hydrolase 16, mitochondrial-like isoform X1 [Brassica napus] gi|923829904|ref|XP_013697160.1| PREDICTED: nudix hydrolase 16, mitochondrial-like isoform X2 [Brassica napus…	sp|Q9LHK1|NUD16_ARATH Nudix hydrolase 16, mitochondrial OS=Arabidopsis thaliana GN=NUDT16 PE=2 SV=1;;;sp|Q93ZY7|NUD12_ARATH Nudix hydrolase 12, mitochondrial OS=Arabidopsis thaliana GN=NUDT12 PE=2 SV=1;;;sp|Q52K88|NUD13_ARATH Nudix hydrolase 13, mitochondrial OS=Arabidopsis thaliana GN=NUDT13 PE=1 SV=1;;;sp|Q9LE73|NUDT4_ARATH Nudix hydrolase 4 OS=Arabidopsis thaliana GN=NUDT4 PE=1 SV=1;;;sp|Q9ZU9…
Unigene_100012	11.067	2.33709	2.16069	10.4363	16.2599	1.93874	8.59593	13.2182	12.7962	7.13017	7.71065		GO:0005634;;;GO:0097159;;;GO:0005575;;;GO:0044424;;;GO:1901363;;;GO:0044464;;;GO:0005488;;;GO:0005622;;;GO:0005623;;;GO:0043226;;;GO:0003674;;;GO:0043227;;;GO:0003676;;;GO:0043229;;;GO:0003677;;;GO:0043231	nucleus;;;organic cyclic compound binding;;;cellular_component;;;intracellular part;;;heterocyclic compound binding;;;cell part;;;binding;;;intracellular;;;cell;;;organelle;;;molecular_function;;;membrane-bounded organelle;;;nucleic acid binding;;;intracellular organelle;;;DNA binding;;;intracellular membrane-bounded organelle			gi|922523051|ref|XP_013595483.1| PREDICTED: WUSCHEL-related homeobox 13-like [Brassica oleracea var. oleracea] gi|674961086|emb|CDX72546.1| BnaC07g45680D [Brassica napus];;;gi|922417673|ref|XP_013605677.1| PREDICTED: WUSCHEL-related homeobox 13-like [Brassica oleracea var. oleracea] gi|674964686|emb|CDX69148.1| BnaC01g03050D [Brassica napus];;;gi|923504517|ref|XP_013645925.1| PREDICTED: WUSCHEL-r…	sp|O81788|WOX13_ARATH WUSCHEL-related homeobox 13 OS=Arabidopsis thaliana GN=WOX13 PE=2 SV=1
Unigene_100013	0.0565611	0.0569113	0	0.1217	0.157762	0.0535057	0	0	0.115158	38.3079	0.0613846						gi|922529813|ref|XP_013597190.1| PREDICTED: non-specific lipid-transfer protein 13 [Brassica oleracea var. oleracea];;;gi|923859583|ref|XP_013706144.1| PREDICTED: non-specific lipid-transfer protein 13-like [Brassica napus] gi|674940764|emb|CDX92866.1| BnaC07g41240D [Brassica napus];;;gi|685293773|ref|XP_009137780.1| PREDICTED: non-specific lipid-transfer protein 13 [Brassica rapa] gi|923813630|r…
Unigene_100014	0.542873	0.182078	0.19078	0.0486698	0.210305	0.128387	0.123748	1.99804	1.42767	6.15878	0.0490974		GO:0009987;;;GO:0006793;;;GO:0006796;;;GO:0044237;;;GO:0003824;;;GO:0042578;;;GO:0016787;;;GO:0016788;;;GO:0008150;;;GO:0016311;;;GO:0016791;;;GO:0008152;;;GO:0003993;;;GO:0003674	cellular process;;;phosphorus metabolic process;;;phosphate-containing compound metabolic process;;;cellular metabolic process;;;catalytic activity;;;phosphoric ester hydrolase activity;;;hydrolase activity;;;hydrolase activity, acting on ester bonds;;;biological_process;;;dephosphorylation;;;phosphatase activity;;;metabolic process;;;acid phosphatase activity;;;molecular_function			gi|922479290|ref|XP_013637740.1| PREDICTED: purple acid phosphatase 17 [Brassica oleracea var. oleracea] gi|923926832|ref|XP_013732356.1| PREDICTED: purple acid phosphatase 17 [Brassica napus] gi|295854823|gb|ADG45868.1| purple acid phosphatase 17 isoform 1 [Brassica oleracea var. viridis] gi|295854831|gb|ADG45872.1| purple acid phosphatase 17 isoform 1 [Brassica oleracea var. viridis] gi|6749375…	sp|Q9SCX8|PPA17_ARATH Purple acid phosphatase 17 OS=Arabidopsis thaliana GN=PAP17 PE=2 SV=1;;;sp|Q8H129|PPA3_ARATH Purple acid phosphatase 3 OS=Arabidopsis thaliana GN=PAP3 PE=2 SV=1;;;sp|Q8VYZ2|PPA8_ARATH Purple acid phosphatase 8 OS=Arabidopsis thaliana GN=PAP8 PE=2 SV=1;;;sp|Q8VYU7|PPA4_ARATH Purple acid phosphatase 4 OS=Arabidopsis thaliana GN=PAP4 PE=2 SV=1;;;sp|Q8S341|PPA7_ARATH Purple acid…
Unigene_100015	1.35805	1.76836	0.926436	0.257828	1.52259	1.66254	0.218517	8.73652	9.10819	2.22039	0.260093		GO:0009987;;;GO:0006793;;;GO:0006796;;;GO:0044237;;;GO:0003824;;;GO:0042578;;;GO:0016787;;;GO:0016788;;;GO:0008150;;;GO:0016311;;;GO:0016791;;;GO:0008152;;;GO:0003993;;;GO:0003674	cellular process;;;phosphorus metabolic process;;;phosphate-containing compound metabolic process;;;cellular metabolic process;;;catalytic activity;;;phosphoric ester hydrolase activity;;;hydrolase activity;;;hydrolase activity, acting on ester bonds;;;biological_process;;;dephosphorylation;;;phosphatase activity;;;metabolic process;;;acid phosphatase activity;;;molecular_function			gi|922412086|ref|XP_013637266.1| PREDICTED: purple acid phosphatase 17-like [Brassica oleracea var. oleracea];;;gi|923539317|ref|XP_013725495.1| PREDICTED: purple acid phosphatase 17-like [Brassica napus] gi|158905968|gb|ABW82644.1| purple acid phosphatase 17 [Brassica napus] gi|158905970|gb|ABW82645.1| purple acid phosphatase 17 [Brassica napus] gi|295854825|gb|ADG45869.1| purple acid phosphatas…	sp|Q9SCX8|PPA17_ARATH Purple acid phosphatase 17 OS=Arabidopsis thaliana GN=PAP17 PE=2 SV=1;;;sp|Q8H129|PPA3_ARATH Purple acid phosphatase 3 OS=Arabidopsis thaliana GN=PAP3 PE=2 SV=1;;;sp|Q8VYZ2|PPA8_ARATH Purple acid phosphatase 8 OS=Arabidopsis thaliana GN=PAP8 PE=2 SV=1;;;sp|Q8VYU7|PPA4_ARATH Purple acid phosphatase 4 OS=Arabidopsis thaliana GN=PAP4 PE=2 SV=1;;;sp|Q8S341|PPA7_ARATH Purple acid…
Unigene_100016	18.9933	1.97996	0.270598	13.8064	14.6362	0.0809337	2.26226	10.6162	9.40629	15.5297	0.742812						gi|567192764|ref|XP_006405274.1| hypothetical protein EUTSA_v10027949mg [Eutrema salsugineum] gi|557106412|gb|ESQ46727.1| hypothetical protein EUTSA_v10027949mg [Eutrema salsugineum];;;gi|922508630|ref|XP_013590719.1| PREDICTED: uncharacterized protein LOC106299128 [Brassica oleracea var. oleracea] gi|923637511|ref|XP_013640095.1| PREDICTED: uncharacterized protein LOC106345443 [Brassica napus] g…
Unigene_100017	5.84145	0.763327	0.239943	2.77493	4.30252	0.071765	0.484202	4.06854	2.47131	4.30325	0.411663						gi|567192764|ref|XP_006405274.1| hypothetical protein EUTSA_v10027949mg [Eutrema salsugineum] gi|557106412|gb|ESQ46727.1| hypothetical protein EUTSA_v10027949mg [Eutrema salsugineum];;;gi|922508630|ref|XP_013590719.1| PREDICTED: uncharacterized protein LOC106299128 [Brassica oleracea var. oleracea] gi|923637511|ref|XP_013640095.1| PREDICTED: uncharacterized protein LOC106345443 [Brassica napus] g…
Unigene_100018	1.14677	1.96157	6.64958	43.0569	40.3023	12.5839	30.9503	2.65299	1.40089	4.94373	10.081		GO:0005634;;;GO:0009987;;;GO:0051716;;;GO:0032774;;;GO:0080134;;;GO:0009737;;;GO:0023052;;;GO:0019219;;;GO:1901576;;;GO:0019222;;;GO:0097305;;;GO:0071704;;;GO:0009753;;;GO:0009755;;;GO:0045087;;;GO:0045088;;;GO:0045089;;;GO:0006950;;;GO:0006952;;;GO:0006955;;;GO:1901360;;;GO:1901363;;;GO:1901362;;;GO:0001071;;;GO:0010033;;;GO:0051252;;;GO:0051254;;;GO:0010556;;;GO:0071229;;;GO:0010557;;;GO:000672…	nucleus;;;cellular process;;;cellular response to stimulus;;;RNA biosynthetic process;;;regulation of response to stress;;;response to abscisic acid;;;signaling;;;regulation of nucleobase-containing compound metabolic process;;;organic substance biosynthetic process;;;regulation of metabolic process;;;response to alcohol;;;organic substance metabolic process;;;response to jasmonic acid;;;hormone-…	K13432,K14517,K13433;;;K13432,K14517,K13433	Signal transduction;;;Environmental adaptation	gi|674862726|emb|CDY68787.1| BnaCnng60520D [Brassica napus];;;gi|264913584|gb|ACY74383.1| ERF2 transcription factor [Brassica carinata];;;gi|89257546|gb|ABD65036.1| ethylene responsive element binding factor, putative [Brassica oleracea] gi|264913788|gb|ACY74388.1| ERF2 transcription factor [Brassica napus] gi|264913819|gb|ACY74389.1| ERF2 transcription factor [Brassica carinata];;;gi|922420715|r…	sp|O80338|EF101_ARATH Ethylene-responsive transcription factor 2 OS=Arabidopsis thaliana GN=ERF2 PE=2 SV=1;;;sp|O80337|EF100_ARATH Ethylene-responsive transcription factor 1A OS=Arabidopsis thaliana GN=ERF1A PE=1 SV=2;;;sp|Q40476|ERF1_TOBAC Ethylene-responsive transcription factor 1 OS=Nicotiana tabacum GN=ERF1 PE=2 SV=1;;;sp|Q9LW50|ERF2_NICSY Ethylene-responsive transcription factor 2 OS=Nicotia…
Unigene_100019	0.44787	1.32689	0.209858	0.66921	0.555206	0.117688	0.884795	0.758781	0.0506591	1.5243	0.891118						gi|922478609|ref|XP_013637497.1| PREDICTED: uncharacterized protein LOC106342964 [Brassica oleracea var. oleracea];;;gi|923621379|ref|XP_013747535.1| PREDICTED: uncharacterized protein LOC106450431 [Brassica napus];;;gi|685303655|ref|XP_009142535.1| PREDICTED: uncharacterized protein LOC103866379 [Brassica rapa];;;gi|923846121|ref|XP_013702458.1| PREDICTED: uncharacterized protein LOC106406366 [B…
Unigene_10002	0.101577	0.102206	0	0.218558	2.45545	0	0.0926175	0.320446	0.310216	0	0.330718		GO:0043168;;;GO:0016899;;;GO:0050660;;;GO:0048037;;;GO:0000166;;;GO:0097159;;;GO:0050662;;;GO:0016614;;;GO:0044710;;;GO:0005575;;;GO:0055114;;;GO:0016491;;;GO:1901265;;;GO:0003885;;;GO:1901363;;;GO:0003824;;;GO:0005488;;;GO:0016020;;;GO:0008150;;;GO:0008152;;;GO:0003674;;;GO:0044699;;;GO:0036094;;;GO:0043167	anion binding;;;oxidoreductase activity, acting on the CH-OH group of donors, oxygen as acceptor;;;flavin adenine dinucleotide binding;;;cofactor binding;;;nucleotide binding;;;organic cyclic compound binding;;;coenzyme binding;;;oxidoreductase activity, acting on CH-OH group of donors;;;single-organism metabolic process;;;cellular_component;;;oxidation-reduction process;;;oxidoreductase activity…			gi|922468956|ref|XP_013634396.1| PREDICTED: probable L-gulonolactone oxidase 6 [Brassica oleracea var. oleracea];;;gi|674891198|emb|CDY41553.1| BnaC04g00690D [Brassica napus];;;gi|923873278|ref|XP_013710308.1| PREDICTED: probable L-gulonolactone oxidase 6 [Brassica napus];;;gi|685303793|ref|XP_009142608.1| PREDICTED: L-gulonolactone oxidase-like [Brassica rapa];;;gi|674953613|emb|CDX80044.1| BnaA…	sp|Q6NQ66|GGLO2_ARATH L-gulonolactone oxidase 2 OS=Arabidopsis thaliana GN=GULLO2 PE=1 SV=1;;;sp|O81032|GGLO6_ARATH Probable L-gulonolactone oxidase 6 OS=Arabidopsis thaliana GN=GULLO6 PE=3 SV=1;;;sp|O81030|GGLO5_ARATH L-gulonolactone oxidase 5 OS=Arabidopsis thaliana GN=GULLO5 PE=1 SV=1;;;sp|Q9FM82|GGLO4_ARATH Probable L-gulonolactone oxidase 4 OS=Arabidopsis thaliana GN=GULLO4 PE=2 SV=1;;;sp|Q9…
Unigene_100020	0.289163	1.2123	0.127024	0.907342	0.492886	0.250747	0.922801	0.734848	0.171714	1.31219	0.836859						gi|922478609|ref|XP_013637497.1| PREDICTED: uncharacterized protein LOC106342964 [Brassica oleracea var. oleracea];;;gi|685303655|ref|XP_009142535.1| PREDICTED: uncharacterized protein LOC103866379 [Brassica rapa];;;gi|923621379|ref|XP_013747535.1| PREDICTED: uncharacterized protein LOC106450431 [Brassica napus];;;gi|923846121|ref|XP_013702458.1| PREDICTED: uncharacterized protein LOC106406366 [B…
Unigene_100021	0.545538	0.993276	0.109552	0.419217	0.676281	0.122874	0.473733	0.737578	0.132228	1.47357	0.620255						gi|923621379|ref|XP_013747535.1| PREDICTED: uncharacterized protein LOC106450431 [Brassica napus];;;gi|685303655|ref|XP_009142535.1| PREDICTED: uncharacterized protein LOC103866379 [Brassica rapa];;;gi|923846121|ref|XP_013702458.1| PREDICTED: uncharacterized protein LOC106406366 [Brassica napus];;;gi|922478609|ref|XP_013637497.1| PREDICTED: uncharacterized protein LOC106342964 [Brassica oleracea …
Unigene_100023	0.105735	0.212779	0	0.227505	0	0.200047	0	0	0.107638	60.3369	0.344256		GO:0043232;;;GO:0005575;;;GO:0044424;;;GO:0044425;;;GO:0044464;;;GO:0005811;;;GO:0016020;;;GO:0016021;;;GO:0005622;;;GO:0005623;;;GO:0031224;;;GO:0043226;;;GO:0043228;;;GO:0043229;;;GO:0012511	intracellular non-membrane-bounded organelle;;;cellular_component;;;intracellular part;;;membrane part;;;cell part;;;lipid particle;;;membrane;;;integral component of membrane;;;intracellular;;;cell;;;intrinsic component of membrane;;;organelle;;;non-membrane-bounded organelle;;;intracellular organelle;;;monolayer-surrounded lipid storage body			gi|15054376|gb|AAK38472.1| putative oleosin [Brassica oleracea] gi|38196017|gb|AAR13697.1| pollen coat oleosin-glycine rich protein [Brassica oleracea];;;gi|674873317|emb|CDY60494.1| BnaCnng36370D, partial [Brassica napus];;;gi|922563598|ref|XP_013610081.1| PREDICTED: serine-rich 25 kDa antigen protein-like [Brassica oleracea var. oleracea] gi|923618862|ref|XP_013746771.1| PREDICTED: serine-rich …	sp|Q9LY09|GRP17_ARATH Oleosin GRP-17 OS=Arabidopsis thaliana GN=GRP17 PE=1 SV=1;;;sp|Q43402|OLNB6_BRANA Oleosin-B6 OS=Brassica napus GN=OlnB6 PE=1 SV=3;;;sp|Q00650|OLNB1_BRANA Oleosin-B1 OS=Brassica napus GN=OlnB1 PE=1 SV=2;;;sp|P29526|OLNB2_BRANA Oleosin-B2 (Fragment) OS=Brassica napus GN=OlnB2 PE=1 SV=1;;;sp|P29531|OLEO2_SOYBN P24 oleosin isoform B OS=Glycine max PE=2 SV=1;;;sp|P29109|OLEO5_BRA…
Unigene_100024	0.286238	0.360013	0.226331	0.230957	0.199596	0.135388	0	0	0.218543	51.6322	0.310648						gi|674872866|emb|CDY61139.1| BnaC05g48980D [Brassica napus] gi|674882059|emb|CDY50288.1| BnaA10g28320D [Brassica napus] gi|674890551|emb|CDY42180.1| BnaC03g65010D [Brassica napus] gi|674909600|emb|CDY23512.1| BnaC06g24810D [Brassica napus] gi|674923062|emb|CDY10191.1| BnaC05g04340D [Brassica napus] gi|674930073|emb|CDY03332.1| BnaC09g10160D [Brassica napus] gi|674961946|emb|CDX71371.1| BnaC04g160…
Unigene_100026	0.440992	0.847107	1.18346	1.12138	1.82641	0.49302	1.13318	0.716681	0.612178	1.36445	1.34878						gi|922407749|ref|XP_013617318.1| PREDICTED: uncharacterized protein LOC106323793 [Brassica oleracea var. oleracea] gi|922407753|ref|XP_013617321.1| PREDICTED: uncharacterized protein LOC106323793 [Brassica oleracea var. oleracea] gi|922407757|ref|XP_013617327.1| PREDICTED: uncharacterized protein LOC106323793 [Brassica oleracea var. oleracea] gi|674916874|emb|CDY16266.1| BnaC01g23010D [Brassica n…
Unigene_100027	0.628633	1.12951	1.46753	1.20768	2.12913	0.976966	1.2692	0.708271	0.457106	2.19045	1.65688						gi|922407749|ref|XP_013617318.1| PREDICTED: uncharacterized protein LOC106323793 [Brassica oleracea var. oleracea] gi|922407753|ref|XP_013617321.1| PREDICTED: uncharacterized protein LOC106323793 [Brassica oleracea var. oleracea] gi|922407757|ref|XP_013617327.1| PREDICTED: uncharacterized protein LOC106323793 [Brassica oleracea var. oleracea] gi|674916874|emb|CDY16266.1| BnaC01g23010D [Brassica n…
Unigene_100028	0.187689	0.944254	1.13779	0.908643	2.39941	0.843363	1.19794	0.986841	0.1433	1.33081	1.27309						gi|922407749|ref|XP_013617318.1| PREDICTED: uncharacterized protein LOC106323793 [Brassica oleracea var. oleracea] gi|922407753|ref|XP_013617321.1| PREDICTED: uncharacterized protein LOC106323793 [Brassica oleracea var. oleracea] gi|922407757|ref|XP_013617327.1| PREDICTED: uncharacterized protein LOC106323793 [Brassica oleracea var. oleracea] gi|674916874|emb|CDY16266.1| BnaC01g23010D [Brassica n…
Unigene_100029	0.250156	0.377557	0.439557	0.762518	1.08538	0.433845	0.380152	0.48227	0.297101	0.662191	0.678722						gi|922407749|ref|XP_013617318.1| PREDICTED: uncharacterized protein LOC106323793 [Brassica oleracea var. oleracea] gi|922407753|ref|XP_013617321.1| PREDICTED: uncharacterized protein LOC106323793 [Brassica oleracea var. oleracea] gi|922407757|ref|XP_013617327.1| PREDICTED: uncharacterized protein LOC106323793 [Brassica oleracea var. oleracea] gi|674916874|emb|CDY16266.1| BnaC01g23010D [Brassica n…
Unigene_100030	0	0	0.683502	0.464981	0.401842	0.20443	0.394086	0	0	5.39364	1.4072		GO:0005488;;;GO:0003824;;;GO:0043169;;;GO:0016740;;;GO:0016757;;;GO:0008150;;;GO:0046872;;;GO:0008152;;;GO:0003674;;;GO:0016763;;;GO:0003950;;;GO:0043167	binding;;;catalytic activity;;;cation binding;;;transferase activity;;;transferase activity, transferring glycosyl groups;;;biological_process;;;metal ion binding;;;metabolic process;;;molecular_function;;;transferase activity, transferring pentosyl groups;;;NAD+ ADP-ribosyltransferase activity;;;ion binding			gi|674919663|emb|CDY13543.1| BnaC02g23540D [Brassica napus];;;gi|923799698|ref|XP_013686988.1| PREDICTED: uncharacterized protein LOC106390972 [Brassica napus] gi|923799702|ref|XP_013686989.1| PREDICTED: uncharacterized protein LOC106390973 [Brassica napus];;;gi|922421168|ref|XP_013616458.1| PREDICTED: uncharacterized protein LOC106322857 [Brassica oleracea var. oleracea];;;gi|685274185|ref|XP_00…
Unigene_100031	0.0995267	0.801144	0.734504	0.107074	1.01788	0.0941504	0.816734	1.98853	0.101318	0.338733	1.29617						gi|923762534|ref|XP_013677436.1| PREDICTED: dof zinc finger protein DOF3.6-like [Brassica napus];;;gi|922460041|ref|XP_013631448.1| PREDICTED: dof zinc finger protein DOF3.6 [Brassica oleracea var. oleracea];;;gi|674861611|emb|CDY69145.1| BnaCnng62100D [Brassica napus];;;gi|674957349|emb|CDX76102.1| BnaA04g03660D [Brassica napus];;;gi|923604856|ref|XP_013742337.1| PREDICTED: dof zinc finger prote…	sp|Q9M2U1|DOF36_ARATH Dof zinc finger protein DOF3.6 OS=Arabidopsis thaliana GN=DOF3.6 PE=1 SV=2
Unigene_100032	1.06197	1.9727	0.86124	0	3.87348	0.463662	1.63866	7.12992	0	1.48281	2.30507						gi|674861611|emb|CDY69145.1| BnaCnng62100D [Brassica napus];;;gi|674957349|emb|CDX76102.1| BnaA04g03660D [Brassica napus];;;gi|923604856|ref|XP_013742337.1| PREDICTED: dof zinc finger protein DOF3.6-like [Brassica napus];;;gi|685296677|ref|XP_009139172.1| PREDICTED: dof zinc finger protein DOF3.6-like [Brassica rapa];;;gi|567186257|ref|XP_006403466.1| hypothetical protein EUTSA_v10010493mg [Eutre…	sp|Q9M2U1|DOF36_ARATH Dof zinc finger protein DOF3.6 OS=Arabidopsis thaliana GN=DOF3.6 PE=1 SV=2
Unigene_100033	1.21018	3.60953	2.09607	0.511479	9.04145	2.3305	3.90145	10.3171	0.395989	3.87361	3.94016				K16222	Environmental adaptation	gi|685296677|ref|XP_009139172.1| PREDICTED: dof zinc finger protein DOF3.6-like [Brassica rapa];;;gi|923604856|ref|XP_013742337.1| PREDICTED: dof zinc finger protein DOF3.6-like [Brassica napus];;;gi|922460041|ref|XP_013631448.1| PREDICTED: dof zinc finger protein DOF3.6 [Brassica oleracea var. oleracea];;;gi|923762534|ref|XP_013677436.1| PREDICTED: dof zinc finger protein DOF3.6-like [Brassica n…	sp|Q9M2U1|DOF36_ARATH Dof zinc finger protein DOF3.6 OS=Arabidopsis thaliana GN=DOF3.6 PE=1 SV=2;;;sp|Q9LZ56|DOF51_ARATH Dof zinc finger protein DOF5.1 OS=Arabidopsis thaliana GN=DOF5.1 PE=2 SV=1;;;sp|O80928|DOF24_ARATH Dof zinc finger protein DOF2.4 OS=Arabidopsis thaliana GN=DOF2.4 PE=2 SV=1;;;sp|Q9ZV33|DOF22_ARATH Dof zinc finger protein DOF2.2 OS=Arabidopsis thaliana GN=DOF2.2 PE=2 SV=2;;;sp|…
Unigene_100034	0.344394	0	0.363088	0.185254	0.800496	0.651581	1.09906	1.6297	0	0	1.86882						gi|674899592|emb|CDY33366.1| BnaC05g12170D [Brassica napus];;;gi|923796843|ref|XP_013686070.1| PREDICTED: uncharacterized protein LOC106390201 isoform X2 [Brassica napus];;;gi|922483191|ref|XP_013639022.1| PREDICTED: protein slender lobes isoform X4 [Brassica oleracea var. oleracea];;;gi|922483185|ref|XP_013639020.1| PREDICTED: uncharacterized protein LOC106344162 isoform X2 [Brassica oleracea va…
Unigene_100035	8.85757	6.70553	9.33836	8.89393	12	13.8056	8.46089	5.05637	9.96164	13.3026	7.14104				K12603	Folding, sorting and degradation	gi|922511687|ref|XP_013591651.1| PREDICTED: carbon catabolite repressor protein 4 homolog 2-like [Brassica oleracea var. oleracea] gi|923909193|ref|XP_013724451.1| PREDICTED: carbon catabolite repressor protein 4 homolog 2-like [Brassica napus] gi|674935026|emb|CDX98305.1| BnaC06g16660D [Brassica napus];;;gi|674932768|emb|CDY00572.1| BnaC04g23530D [Brassica napus];;;gi|923919132|ref|XP_013728923.…	sp|Q9M2F8|CCR4B_ARATH Carbon catabolite repressor protein 4 homolog 2 OS=Arabidopsis thaliana GN=CCR4-2 PE=2 SV=2;;;sp|Q8W0Z9|CCR4A_ARATH Carbon catabolite repressor protein 4 homolog 1 OS=Arabidopsis thaliana GN=CCR4-1 PE=2 SV=1
Unigene_100036	3.398	2.08941	1.65854	3.24947	2.98375	1.54769	2.5819	1.65427	3.26698	4.92577	3.34631		GO:0045184;;;GO:0044422;;;GO:0044424;;;GO:0044425;;;GO:0033036;;;GO:0044433;;;GO:0016020;;;GO:0071702;;;GO:0016023;;;GO:0046872;;;GO:0006810;;;GO:0044699;;;GO:0044444;;;GO:0098588;;;GO:0044446;;;GO:0043167;;;GO:0043169;;;GO:0051234;;;GO:0030117;;;GO:0008104;;;GO:0030120;;;GO:0030127;;;GO:0044464;;;GO:0031410;;;GO:0034613;;;GO:0030133;;;GO:0030134;;;GO:0015031;;;GO:0030135;;;GO:0051641;;;GO:004690…	establishment of protein localization;;;organelle part;;;intracellular part;;;membrane part;;;macromolecule localization;;;cytoplasmic vesicle part;;;membrane;;;organic substance transport;;;cytoplasmic membrane-bounded vesicle;;;metal ion binding;;;transport;;;single-organism process;;;cytoplasmic part;;;bounding membrane of organelle;;;intracellular organelle part;;;ion binding;;;cation binding…	K02326;;;K02326;;;K02326;;;K02326;;;K02326	Replication and repair;;;Nucleotide metabolism;;;Nucleotide metabolism;;;Replication and repair;;;Replication and repair	gi|923823945|ref|XP_013695258.1| PREDICTED: DNA polymerase epsilon subunit 3-like [Brassica napus] gi|674901793|emb|CDY31178.1| BnaC03g47130D [Brassica napus];;;gi|922442503|ref|XP_013625942.1| PREDICTED: DNA polymerase epsilon subunit 3-like [Brassica oleracea var. oleracea];;;gi|567209111|ref|XP_006409731.1| hypothetical protein EUTSA_v10016271mg [Eutrema salsugineum] gi|557110900|gb|ESQ51184.1…
Unigene_100037	0.242152	0.487303	0.255296	0.390771	0.11257	0.343607	0	0	0.369766	113.321	0.394204						gi|685352792|ref|XP_009111700.1| PREDICTED: uncharacterized protein LOC103837125 [Brassica rapa] gi|923698973|ref|XP_013659111.1| PREDICTED: uncharacterized protein LOC106364009 [Brassica napus] gi|923698977|ref|XP_013659112.1| PREDICTED: uncharacterized protein LOC106364010 [Brassica napus] gi|674913368|emb|CDY19770.1| BnaA09g04230D [Brassica napus];;;gi|674946199|emb|CDX87048.1| BnaC09g03630D […
Unigene_100038	0.101959	0.82072	0.537466	0	0.284387	1.35032	0.464829	0.107217	0.207588	1.73505	0.221308						gi|922433205|ref|XP_013622721.1| PREDICTED: protein TRANSPARENT TESTA 12-like [Brassica oleracea var. oleracea];;;gi|685344605|ref|XP_009108539.1| PREDICTED: protein TRANSPARENT TESTA 12-like [Brassica rapa] gi|685344608|ref|XP_009108540.1| PREDICTED: protein TRANSPARENT TESTA 12-like [Brassica rapa] gi|685344610|ref|XP_009108541.1| PREDICTED: protein TRANSPARENT TESTA 12-like [Brassica rapa];;;g…	sp|Q940N9|DTX39_ARATH Protein DETOXIFICATION 39 OS=Arabidopsis thaliana GN=DTX39 PE=2 SV=1;;;sp|F4JKB9|DTX38_ARATH Protein DETOXIFICATION 38 OS=Arabidopsis thaliana GN=DTX38 PE=2 SV=1;;;sp|O80695|DTX37_ARATH Protein DETOXIFICATION 37 OS=Arabidopsis thaliana GN=DTX37 PE=2 SV=1;;;sp|Q9SAB0|DTX36_ARATH Protein DETOXIFICATION 36 OS=Arabidopsis thaliana GN=DTX36 PE=2 SV=1;;;sp|Q9LVD9|DTX40_ARATH Prote…
Unigene_100039	0.126144	0.888478	1.19692	0.135709	0.703692	0.596651	1.03516	0.13265	0	3.00527	0.410706						gi|922433205|ref|XP_013622721.1| PREDICTED: protein TRANSPARENT TESTA 12-like [Brassica oleracea var. oleracea];;;gi|685344605|ref|XP_009108539.1| PREDICTED: protein TRANSPARENT TESTA 12-like [Brassica rapa] gi|685344608|ref|XP_009108540.1| PREDICTED: protein TRANSPARENT TESTA 12-like [Brassica rapa] gi|685344610|ref|XP_009108541.1| PREDICTED: protein TRANSPARENT TESTA 12-like [Brassica rapa];;;g…	sp|Q940N9|DTX39_ARATH Protein DETOXIFICATION 39 OS=Arabidopsis thaliana GN=DTX39 PE=2 SV=1;;;sp|F4JKB9|DTX38_ARATH Protein DETOXIFICATION 38 OS=Arabidopsis thaliana GN=DTX38 PE=2 SV=1;;;sp|O80695|DTX37_ARATH Protein DETOXIFICATION 37 OS=Arabidopsis thaliana GN=DTX37 PE=2 SV=1;;;sp|Q9SAB0|DTX36_ARATH Protein DETOXIFICATION 36 OS=Arabidopsis thaliana GN=DTX36 PE=2 SV=1;;;sp|Q9LVD9|DTX40_ARATH Prote…
Unigene_100040	0.170038	1.19763	0.896338	0	0.158092	0.160853	0	0.178807	0.173099	27.7782	0.184539						gi|923739842|ref|XP_013670885.1| PREDICTED: glycine-rich cell wall structural protein 1-like [Brassica napus] gi|923740083|ref|XP_013670950.1| PREDICTED: glycine-rich cell wall structural protein 1 [Brassica napus];;;gi|922412880|ref|XP_013583332.1| PREDICTED: glycine-rich cell wall structural protein 1 [Brassica oleracea var. oleracea]
Unigene_100041	0.344394	2.94547	0.726176	1.29678	1.12069	0.977371	0.314018	0.181077	1.05178	32.038	1.12129						gi|923739842|ref|XP_013670885.1| PREDICTED: glycine-rich cell wall structural protein 1-like [Brassica napus] gi|923740083|ref|XP_013670950.1| PREDICTED: glycine-rich cell wall structural protein 1 [Brassica napus];;;gi|922412880|ref|XP_013583332.1| PREDICTED: glycine-rich cell wall structural protein 1 [Brassica oleracea var. oleracea];;;gi|685258084|ref|XP_009129060.1| PREDICTED: glycine-rich c…
Unigene_100042	10.9999	5.73358	8.40305	44.9691	32.9278	9.07512	46.4982	165.543	7.23273	24.9174	64.5041						gi|922481027|ref|XP_013638340.1| PREDICTED: protein trichome birefringence-like 38 [Brassica oleracea var. oleracea] gi|674902190|emb|CDY30832.1| BnaC05g22080D [Brassica napus];;;gi|923818428|ref|XP_013693315.1| PREDICTED: protein trichome birefringence-like 38 [Brassica napus];;;gi|685381145|ref|XP_009123178.1| PREDICTED: protein trichome birefringence-like 38 [Brassica rapa] gi|923711725|ref|XP…	sp|Q8VY22|TBL38_ARATH Protein trichome birefringence-like 38 OS=Arabidopsis thaliana GN=TBL38 PE=2 SV=1;;;sp|O22960|TBL37_ARATH Protein trichome birefringence-like 37 OS=Arabidopsis thaliana GN=TBL37 PE=2 SV=2;;;sp|Q9SIN2|TBL39_ARATH Protein trichome birefringence-like 39 OS=Arabidopsis thaliana GN=TBL39 PE=2 SV=1;;;sp|Q67XC4|TBL40_ARATH Protein trichome birefringence-like 40 OS=Arabidopsis thali…
Unigene_100043	1.55968	0.697481	0.365408	0.559314	1.12785	1.14755	3.79229	5.64927	0.176417	7.47088	4.51383							sp|O22960|TBL37_ARATH Protein trichome birefringence-like 37 OS=Arabidopsis thaliana GN=TBL37 PE=2 SV=2;;;sp|Q8VY22|TBL38_ARATH Protein trichome birefringence-like 38 OS=Arabidopsis thaliana GN=TBL38 PE=2 SV=1;;;sp|O80872|TBL45_ARATH Protein trichome birefringence-like 45 OS=Arabidopsis thaliana GN=TBL45 PE=2 SV=1
Unigene_100044	0.761827	0.153309	0.481908	1.47527	0.708304	0.28827	1.11141	4.80669	0.620432	0.345711	1.65359						gi|922481027|ref|XP_013638340.1| PREDICTED: protein trichome birefringence-like 38 [Brassica oleracea var. oleracea] gi|674902190|emb|CDY30832.1| BnaC05g22080D [Brassica napus];;;gi|685381145|ref|XP_009123178.1| PREDICTED: protein trichome birefringence-like 38 [Brassica rapa] gi|923711725|ref|XP_013662646.1| PREDICTED: protein trichome birefringence-like 38 [Brassica napus] gi|674898821|emb|CDY3…	sp|Q8VY22|TBL38_ARATH Protein trichome birefringence-like 38 OS=Arabidopsis thaliana GN=TBL38 PE=2 SV=1;;;sp|O22960|TBL37_ARATH Protein trichome birefringence-like 37 OS=Arabidopsis thaliana GN=TBL37 PE=2 SV=2
Unigene_100045	0.190769	0.19195	0.536332	0.547293	0.354733	0.180464	0	0	0.194203	107.058	0.0690127						gi|15054379|gb|AAK38475.1| putative oleosin [Brassica oleracea] gi|38196014|gb|AAR13694.1| pollen coat oleosin-glycine rich protein [Brassica oleracea];;;gi|922562931|ref|XP_013609768.1| PREDICTED: oleosin-B2-like [Brassica oleracea var. oleracea] gi|923618874|ref|XP_013746774.1| PREDICTED: oleosin-B2 [Brassica napus] gi|674869560|emb|CDY65240.1| BnaC09g47930D [Brassica napus];;;gi|923888742|ref|…	sp|P29526|OLNB2_BRANA Oleosin-B2 (Fragment) OS=Brassica napus GN=OlnB2 PE=1 SV=1;;;sp|Q43402|OLNB6_BRANA Oleosin-B6 OS=Brassica napus GN=OlnB6 PE=1 SV=3;;;sp|Q9LY09|GRP17_ARATH Oleosin GRP-17 OS=Arabidopsis thaliana GN=GRP17 PE=1 SV=1;;;sp|Q42626|OLNB3_BRANA Oleosin-B3 OS=Brassica napus GN=OlnB3 PE=1 SV=1;;;sp|Q42627|OLNB4_BRANA Oleosin-B4 OS=Brassica napus GN=OlnB4 PE=1 SV=1;;;sp|Q00650|OLNB1_BR…
Unigene_100046	0.785447	1.44115	2.04585	6.71034	8.11883	2.44759	28.0148	11.1747	0.470344	1.15315	31.9912		GO:0005488;;;GO:0043169;;;GO:0046914;;;GO:0046872;;;GO:0003674;;;GO:0008270;;;GO:0043167	binding;;;cation binding;;;transition metal ion binding;;;metal ion binding;;;molecular_function;;;zinc ion binding;;;ion binding	K10601,K05283,K10875;;;K10601,K05283,K10875;;;K10601,K05283,K10875;;;K10601,K05283,K10875	Folding, sorting and degradation;;;Replication and repair;;;Folding, sorting and degradation;;;Glycan biosynthesis and metabolism	gi|922467559|ref|XP_013633973.1| PREDICTED: RING-H2 finger protein ATL5 [Brassica oleracea var. oleracea] gi|923802354|ref|XP_013687838.1| PREDICTED: RING-H2 finger protein ATL5-like [Brassica napus] gi|674870916|emb|CDY63855.1| BnaC04g51840D [Brassica napus];;;gi|685303624|ref|XP_009142520.1| PREDICTED: RING-H2 finger protein ATL5 [Brassica rapa] gi|923621405|ref|XP_013747547.1| PREDICTED: RING-…	sp|Q9LZJ6|ATL5_ARATH RING-H2 finger protein ATL5 OS=Arabidopsis thaliana GN=ATL5 PE=2 SV=1;;;sp|O22255|ATL64_ARATH RING-H2 finger protein ATL64 OS=Arabidopsis thaliana GN=ATL64 PE=2 SV=1;;;sp|Q8L9T5|ATL2_ARATH RING-H2 finger protein ATL2 OS=Arabidopsis thaliana GN=ATL2 PE=2 SV=2;;;sp|Q8LF65|ATL17_ARATH RING-H2 finger protein ATL17 OS=Arabidopsis thaliana GN=ATL17 PE=2 SV=2;;;sp|Q8GW38|ATL47_ARATH…
Unigene_100047	0.384423	0.696245	0.972695	2.56415	4.53917	1.0546	12.0928	9.05515	0.782685	0.610567	12.5579		GO:0005488;;;GO:0043169;;;GO:0046914;;;GO:0046872;;;GO:0003674;;;GO:0008270;;;GO:0043167	binding;;;cation binding;;;transition metal ion binding;;;metal ion binding;;;molecular_function;;;zinc ion binding;;;ion binding	K10601,K05283,K10875;;;K10601,K05283,K10875;;;K10601,K05283,K10875;;;K10601,K05283,K10875	Folding, sorting and degradation;;;Replication and repair;;;Folding, sorting and degradation;;;Glycan biosynthesis and metabolism	gi|922467559|ref|XP_013633973.1| PREDICTED: RING-H2 finger protein ATL5 [Brassica oleracea var. oleracea] gi|923802354|ref|XP_013687838.1| PREDICTED: RING-H2 finger protein ATL5-like [Brassica napus] gi|674870916|emb|CDY63855.1| BnaC04g51840D [Brassica napus];;;gi|685303624|ref|XP_009142520.1| PREDICTED: RING-H2 finger protein ATL5 [Brassica rapa] gi|923621405|ref|XP_013747547.1| PREDICTED: RING-…	sp|Q9LZJ6|ATL5_ARATH RING-H2 finger protein ATL5 OS=Arabidopsis thaliana GN=ATL5 PE=2 SV=1;;;sp|O22255|ATL64_ARATH RING-H2 finger protein ATL64 OS=Arabidopsis thaliana GN=ATL64 PE=2 SV=1;;;sp|Q8L9T5|ATL2_ARATH RING-H2 finger protein ATL2 OS=Arabidopsis thaliana GN=ATL2 PE=2 SV=2;;;sp|Q8LF65|ATL17_ARATH RING-H2 finger protein ATL17 OS=Arabidopsis thaliana GN=ATL17 PE=2 SV=2;;;sp|Q8GW38|ATL47_ARATH…
Unigene_100048	1.61393	1.41211	1.233	1.35885	1.78325	1.30548	1.87679	1.15604	2.19064	3.15776	1.90388				K01074,K14442,K14327,K07178;;;K01074,K14442,K14327,K07178;;;K01074,K14442,K14327,K07178;;;K01074,K14442,K14327,K07178;;;K01074,K14442,K14327,K07178;;;K01074,K14442,K14327,K07178	Lipid metabolism;;;Translation;;;Folding, sorting and degradation;;;Translation;;;Overview;;;Translation	gi|922518002|ref|XP_013593733.1| PREDICTED: putative pentatricopeptide repeat-containing protein At4g17915 [Brassica oleracea var. oleracea];;;gi|923850445|ref|XP_013703801.1| PREDICTED: putative pentatricopeptide repeat-containing protein At4g17915 [Brassica napus] gi|674931767|emb|CDY01501.1| BnaC07g34910D [Brassica napus];;;gi|674942777|emb|CDX90436.1| BnaA03g43450D [Brassica napus];;;gi|68529…	sp|P0C043|PP318_ARATH Putative pentatricopeptide repeat-containing protein At4g17915 OS=Arabidopsis thaliana GN=At4g17915 PE=3 SV=1;;;sp|Q56XR6|PP421_ARATH Pentatricopeptide repeat-containing protein At5g46680 OS=Arabidopsis thaliana GN=At5g46680 PE=2 SV=2;;;sp|Q9SXD8|PPR90_ARATH Pentatricopeptide repeat-containing protein At1g62590 OS=Arabidopsis thaliana GN=At1g62590 PE=2 SV=1;;;sp|Q3EDF8|PPR28…
Unigene_100049	1.0892	0.876754	0.918656	7.49945	5.46845	0	0.794502	1.37444	0.887043	6.67263	1.4185		GO:0005575	cellular_component			gi|923537924|ref|XP_013721350.1| PREDICTED: uncharacterized protein LOC106425162 isoform X1 [Brassica napus];;;gi|922425371|ref|XP_013618762.1| PREDICTED: uncharacterized protein LOC106325271 isoform X1 [Brassica oleracea var. oleracea] gi|923763654|ref|XP_013677713.1| PREDICTED: uncharacterized protein LOC106382260 isoform X1 [Brassica napus];;;gi|685277566|ref|XP_009129734.1| PREDICTED: unchara…
Unigene_10005	0.244609	0.184593	0.38683	0.592103	1.02341	0	0.557585	0.450142	0.249012	0.208128	0.597306						gi|674867090|emb|CDY66869.1| BnaC02g47570D [Brassica napus]
Unigene_100050	2.03408	0.96314	0.967122	2.14541	2.07658	1.39599	2.07286	1.38404	1.98949	2.39811	1.51498		GO:0003824;;;GO:0008150;;;GO:0008152;;;GO:0003674	catalytic activity;;;biological_process;;;metabolic process;;;molecular_function			gi|923551769|ref|XP_013736862.1| PREDICTED: uncharacterized protein LOC106439872 [Brassica napus] gi|674959737|emb|CDX73421.1| BnaC08g25820D [Brassica napus];;;gi|922548928|ref|XP_013602444.1| PREDICTED: uncharacterized protein LOC106309848 isoform X2 [Brassica oleracea var. oleracea];;;gi|922548926|ref|XP_013602443.1| PREDICTED: uncharacterized protein LOC106309848 isoform X1 [Brassica oleracea …
Unigene_100051	1.84574	0.682224	0.555978	1.70202	1.47091	1.14027	1.61425	0.990267	1.72558	1.23928	1.4717		GO:0003824;;;GO:0008150;;;GO:0008152;;;GO:0003674	catalytic activity;;;biological_process;;;metabolic process;;;molecular_function			gi|923551769|ref|XP_013736862.1| PREDICTED: uncharacterized protein LOC106439872 [Brassica napus] gi|674959737|emb|CDX73421.1| BnaC08g25820D [Brassica napus];;;gi|922548928|ref|XP_013602444.1| PREDICTED: uncharacterized protein LOC106309848 isoform X2 [Brassica oleracea var. oleracea];;;gi|922548926|ref|XP_013602443.1| PREDICTED: uncharacterized protein LOC106309848 isoform X1 [Brassica oleracea …
Unigene_100052	0.170216	0.685078	0.478547	0	0.105505	0.375715	0.206936	0.119329	0	8.94725	0.307886		GO:0051234;;;GO:0016020;;;GO:0016021;;;GO:0008150;;;GO:0005575;;;GO:0031224;;;GO:0044425;;;GO:0006810;;;GO:0003674;;;GO:0051179;;;GO:0005215	establishment of localization;;;membrane;;;integral component of membrane;;;biological_process;;;cellular_component;;;intrinsic component of membrane;;;membrane part;;;transport;;;molecular_function;;;localization;;;transporter activity	K10532	Glycan biosynthesis and metabolism	gi|922563488|ref|XP_013610033.1| PREDICTED: aquaporin TIP1-3 [Brassica oleracea var. oleracea];;;gi|685351985|ref|XP_009111380.1| PREDICTED: aquaporin TIP1-3 [Brassica rapa] gi|923722963|ref|XP_013665615.1| PREDICTED: aquaporin TIP1-3 [Brassica napus] gi|923725650|ref|XP_013666420.1| PREDICTED: aquaporin TIP1-3 [Brassica napus] gi|923905423|ref|XP_013722798.1| PREDICTED: aquaporin TIP1-3 [Brassic…	sp|O82598|TIP13_ARATH Aquaporin TIP1-3 OS=Arabidopsis thaliana GN=TIP1-3 PE=1 SV=1;;;sp|Q94CS9|TIP12_ORYSJ Probable aquaporin TIP1-2 OS=Oryza sativa subsp. japonica GN=TIP1-2 PE=2 SV=1;;;sp|Q9ATM0|TIP12_MAIZE Aquaporin TIP1-2 OS=Zea mays GN=TIP1-2 PE=2 SV=1;;;sp|P25818|TIP11_ARATH Aquaporin TIP1-1 OS=Arabidopsis thaliana GN=TIP1-1 PE=1 SV=1;;;sp|O64964|TIP11_MAIZE Aquaporin TIP1-1 OS=Zea mays GN=…
Unigene_100053	8.60149	8.83138	3.51631	6.79865	6.52831	1.82664	5.12184	4.79943	6.07581	36.2448	4.00073				K00967	Lipid metabolism	gi|685305284|ref|XP_009143367.1| PREDICTED: ethanolamine-phosphate cytidylyltransferase [Brassica rapa] gi|923623515|ref|XP_013748254.1| PREDICTED: ethanolamine-phosphate cytidylyltransferase-like [Brassica napus];;;gi|674958650|emb|CDX74894.1| BnaA05g06400D [Brassica napus];;;gi|674942080|emb|CDX91484.1| BnaC04g06660D [Brassica napus];;;gi|923849011|ref|XP_013703396.1| PREDICTED: ethanolamine-ph…	sp|Q9ZVI9|PECT1_ARATH Ethanolamine-phosphate cytidylyltransferase OS=Arabidopsis thaliana GN=PECT1 PE=1 SV=1;;;sp|Q55BZ4|PCY2_DICDI Ethanolamine-phosphate cytidylyltransferase OS=Dictyostelium discoideum GN=pctA PE=1 SV=1;;;sp|Q99447|PCY2_HUMAN Ethanolamine-phosphate cytidylyltransferase OS=Homo sapiens GN=PCYT2 PE=1 SV=1;;;sp|Q5EA75|PCY2_BOVIN Ethanolamine-phosphate cytidylyltransferase OS=Bos t…
Unigene_100054	1.18605	0.397798	0	6.89032	9.04233	0.149598	0.360479	23.6971	0.160987	16.6848	0.514879				K00430	Biosynthesis of other secondary metabolites	gi|685256144|ref|XP_009126827.1| PREDICTED: heavy metal-associated isoprenylated plant protein 26 [Brassica rapa] gi|923520003|ref|XP_013665095.1| PREDICTED: heavy metal-associated isoprenylated plant protein 26-like [Brassica napus] gi|674890791|emb|CDY41999.1| BnaA01g05710D [Brassica napus];;;gi|923521427|ref|XP_013669390.1| PREDICTED: heavy metal-associated isoprenylated plant protein 26-like …	sp|Q9SZN7|HIP26_ARATH Heavy metal-associated isoprenylated plant protein 26 OS=Arabidopsis thaliana GN=HIPP26 PE=1 SV=1
Unigene_100055	0	0	0	0	0.314353	0.0913838	0	0	0.0983409	9.97296	0.10484						gi|674964808|emb|CDX69270.1| BnaC01g01830D [Brassica napus];;;gi|923503762|ref|XP_013734769.1| PREDICTED: patatin-like protein 1 isoform X2 [Brassica napus];;;gi|923503760|ref|XP_013734688.1| PREDICTED: patatin-like protein 1 isoform X1 [Brassica napus];;;gi|922413343|ref|XP_013585189.1| PREDICTED: patatin-like protein 1 [Brassica oleracea var. oleracea];;;gi|685256395|ref|XP_009139287.1| PREDICT…	sp|O23179|PLP1_ARATH Patatin-like protein 1 OS=Arabidopsis thaliana GN=PLP1 PE=1 SV=2;;;sp|O23180|PLP5_ARATH Patatin-like protein 5 OS=Arabidopsis thaliana GN=PLP5 PE=1 SV=2;;;sp|O23181|PLP3_ARATH Patatin-like protein 3 OS=Arabidopsis thaliana GN=PLP3 PE=2 SV=2;;;sp|O48723|PLP2_ARATH Patatin-like protein 2 OS=Arabidopsis thaliana GN=PLP2 PE=1 SV=1;;;sp|Q6ZJD3|PLP2_ORYSJ Patatin-like protein 2 OS=…
Unigene_100056	3.30169	6.05103	3.48091	11.4173	42.6473	0.446191	0.967652	9.2999	1.32044	11.1033	1.15176				K00430	Biosynthesis of other secondary metabolites	gi|922418353|ref|XP_013608373.1| PREDICTED: peroxidase 34 [Brassica oleracea var. oleracea] gi|674950420|emb|CDX83066.1| BnaA01g20660D [Brassica napus];;;gi|923510877|ref|XP_013745226.1| PREDICTED: peroxidase 34 [Brassica napus];;;gi|923689281|ref|XP_013656047.1| PREDICTED: peroxidase 34-like [Brassica napus];;;gi|674965076|emb|CDX68508.1| BnaC01g25860D [Brassica napus];;;gi|923689286|ref|XP_0136…	sp|Q9SMU8|PER34_ARATH Peroxidase 34 OS=Arabidopsis thaliana GN=PER34 PE=1 SV=1;;;sp|P24101|PER33_ARATH Peroxidase 33 OS=Arabidopsis thaliana GN=PER33 PE=1 SV=1;;;sp|P15233|PER1C_ARMRU Peroxidase C1C (Fragment) OS=Armoracia rusticana GN=PRXC1C PE=3 SV=1;;;sp|Q9LHB9|PER32_ARATH Peroxidase 32 OS=Arabidopsis thaliana GN=PER32 PE=1 SV=3;;;sp|P15232|PER1B_ARMRU Peroxidase C1B OS=Armoracia rusticana GN=…
Unigene_100057	0	0.441331	0	0.314583	1.90307	0.829843	2.39957	0.30749	0	0.4976	1.42806						gi|923831011|ref|XP_013697556.1| PREDICTED: transcription factor GTE4-like [Brassica napus];;;gi|685370678|ref|XP_009119076.1| PREDICTED: transcription factor GTE4-like [Brassica rapa] gi|685370680|ref|XP_009119077.1| PREDICTED: transcription factor GTE4-like [Brassica rapa];;;gi|922495584|ref|XP_013586347.1| PREDICTED: transcription factor GTE4-like [Brassica oleracea var. oleracea] gi|922495587…	sp|Q9LNC4|GTE4_ARATH Transcription factor GTE4 OS=Arabidopsis thaliana GN=GTE4 PE=2 SV=1
Unigene_100058	0.824348	0.16589	0.347637	1.06423	1.22629	0	0.450983	0	0.503511	0.374082	0.536789
Unigene_100059	0.0620619	0.437123	0.654306	0.133536	0.403911	1.05677	0.50929	0.652625	0	0.774487	0.404127		GO:0048513;;;GO:0090627;;;GO:0009987;;;GO:0021700;;;GO:0010053;;;GO:0010054;;;GO:0030154;;;GO:0048468;;;GO:0048469;;;GO:0008150;;;GO:0048856;;;GO:0048731;;;GO:0044699;;;GO:0044763;;;GO:0022622;;;GO:0010015;;;GO:0044767;;;GO:0009888;;;GO:0044707;;;GO:0048869;;;GO:0007275;;;GO:0048364;;;GO:0032501;;;GO:0009653;;;GO:0032502;;;GO:0048764;;;GO:0048765;;;GO:0090558	organ development;;;plant epidermal cell differentiation;;;cellular process;;;developmental maturation;;;root epidermal cell differentiation;;;trichoblast differentiation;;;cell differentiation;;;cell development;;;cell maturation;;;biological_process;;;anatomical structure development;;;system development;;;single-organism process;;;single-organism cellular process;;;root system development;;;ro…			gi|922558168|ref|XP_013607178.1| PREDICTED: uncharacterized protein LOC106313812 [Brassica oleracea var. oleracea];;;gi|674889085|emb|CDY43600.1| BnaC09g17390D [Brassica napus];;;gi|923611557|ref|XP_013744362.1| PREDICTED: uncharacterized protein LOC106447059 [Brassica napus];;;gi|685358761|ref|XP_009114011.1| PREDICTED: uncharacterized protein LOC103839258 [Brassica rapa];;;gi|674900018|emb|CDY3…
Unigene_100060	0.828123	0.83325	0.291025	0.296972	0.384971	1.17508	0.503387	0.290277	0.702524	0.469744	0.898745
Unigene_100061	0.90836	0.130569	0	0	0.120649	0.245512	0.5916	0.409374	0.396304	6.03587	0.844993						gi|923850678|ref|XP_013703860.1| PREDICTED: callose synthase 5-like [Brassica napus];;;gi|923707320|ref|XP_013661419.1| PREDICTED: callose synthase 5 [Brassica napus];;;gi|922556662|ref|XP_013606428.1| PREDICTED: callose synthase 5 [Brassica oleracea var. oleracea];;;gi|685354208|ref|XP_009112237.1| PREDICTED: callose synthase 5 [Brassica rapa];;;gi|674952273|emb|CDX81451.1| BnaC09g08620D [Brassi…	sp|Q3B724|CALS5_ARATH Callose synthase 5 OS=Arabidopsis thaliana GN=CALS5 PE=1 SV=1;;;sp|Q9AUE0|CALS1_ARATH Callose synthase 1 OS=Arabidopsis thaliana GN=CALS1 PE=1 SV=2;;;sp|Q9SL03|CALS2_ARATH Callose synthase 2 OS=Arabidopsis thaliana GN=CALS2 PE=2 SV=3;;;sp|Q9LXT9|CALS3_ARATH Callose synthase 3 OS=Arabidopsis thaliana GN=CALS3 PE=2 SV=3;;;sp|Q9SHJ3|CALS7_ARATH Callose synthase 7 OS=Arabidopsis…
Unigene_100062	3.48926	1.11709	1.83933	7.50767	3.98141	2.25053	3.90456	1.00069	1.45312	9.17649	3.78682						gi|922459586|ref|XP_013631298.1| PREDICTED: ribosomal L1 domain-containing protein 1-like isoform X2 [Brassica oleracea var. oleracea];;;gi|922459583|ref|XP_013631297.1| PREDICTED: putative ribosome biogenesis protein C8F11.04 isoform X1 [Brassica oleracea var. oleracea];;;gi|923865509|ref|XP_013707906.1| PREDICTED: ribosomal L1 domain-containing protein 1-like [Brassica napus] gi|674932775|emb|C…	sp|Q9UT32|RL1DB_SCHPO Putative ribosome biogenesis protein C8F11.04 OS=Schizosaccharomyces pombe (strain 972 / ATCC 24843) GN=SPAC8F11.04 PE=3 SV=1;;;sp|Q8BVY0|RL1D1_MOUSE Ribosomal L1 domain-containing protein 1 OS=Mus musculus GN=Rsl1d1 PE=1 SV=1
Unigene_100063	2.5327	2.12365	1.33509	2.04356	0.588691	1.19795	2.30931	1.77555	0.859431	4.30995	2.29058		GO:0043648;;;GO:0009089;;;GO:0043650;;;GO:0009987;;;GO:0044424;;;GO:0008840;;;GO:0009108;;;GO:1901576;;;GO:0006807;;;GO:0006553;;;GO:0071704;;;GO:0044699;;;GO:0044444;;;GO:0009507;;;GO:0019877;;;GO:0044710;;;GO:0044711;;;GO:0019752;;;GO:0043436;;;GO:0044464;;;GO:0016053;;;GO:1901605;;;GO:1901607;;;GO:0046394;;;GO:0016829;;;GO:0009536;;;GO:1901661;;;GO:0006082;;;GO:1901663;;;GO:0016835;;;GO:001683…	dicarboxylic acid metabolic process;;;lysine biosynthetic process via diaminopimelate;;;dicarboxylic acid biosynthetic process;;;cellular process;;;intracellular part;;;4-hydroxy-tetrahydrodipicolinate synthase;;;coenzyme biosynthetic process;;;organic substance biosynthetic process;;;nitrogen compound metabolic process;;;lysine metabolic process;;;organic substance metabolic process;;;single-org…	K01714;;;K01714;;;K01714	Biosynthesis of other secondary metabolites;;;Amino acid metabolism;;;Overview	gi|674961366|emb|CDX71772.1| BnaC08g31020D [Brassica napus];;;gi|727592172|ref|XP_010469135.1| PREDICTED: 4-hydroxy-tetrahydrodipicolinate synthase 1, chloroplastic-like isoform X1 [Camelina sativa];;;gi|727475394|ref|XP_010413505.1| PREDICTED: 4-hydroxy-tetrahydrodipicolinate synthase 1, chloroplastic-like [Camelina sativa];;;gi|727592174|ref|XP_010469136.1| PREDICTED: 4-hydroxy-tetrahydrodipico…	sp|Q9LZX6|DAPA1_ARATH 4-hydroxy-tetrahydrodipicolinate synthase 1, chloroplastic OS=Arabidopsis thaliana GN=DHDPS1 PE=2 SV=2;;;sp|Q9FVC8|DAPA2_ARATH 4-hydroxy-tetrahydrodipicolinate synthase 2, chloroplastic OS=Arabidopsis thaliana GN=DHDPS2 PE=1 SV=2;;;sp|Q42948|DAPA_TOBAC 4-hydroxy-tetrahydrodipicolinate synthase, chloroplastic OS=Nicotiana tabacum GN=DHPS1 PE=2 SV=1;;;sp|Q42800|DAPA_SOYBN 4-hy…
Unigene_100064	3.77223	6.15147	4.79981	3.63845	6.53066	7.87522	8.18366	7.11282	3.57529	5.90278	7.62317				K01714;;;K01714;;;K01714	Amino acid metabolism;;;Biosynthesis of other secondary metabolites;;;Overview	gi|685295894|ref|XP_009138806.1| PREDICTED: 4-hydroxy-tetrahydrodipicolinate synthase 1, chloroplastic [Brassica rapa] gi|923603777|ref|XP_013741980.1| PREDICTED: 4-hydroxy-tetrahydrodipicolinate synthase 1, chloroplastic [Brassica napus];;;gi|674944403|emb|CDX89083.1| BnaA04g01030D [Brassica napus];;;gi|922472983|ref|XP_013635618.1| PREDICTED: 4-hydroxy-tetrahydrodipicolinate synthase 1, chlorop…	sp|Q9LZX6|DAPA1_ARATH 4-hydroxy-tetrahydrodipicolinate synthase 1, chloroplastic OS=Arabidopsis thaliana GN=DHDPS1 PE=2 SV=2;;;sp|Q9FVC8|DAPA2_ARATH 4-hydroxy-tetrahydrodipicolinate synthase 2, chloroplastic OS=Arabidopsis thaliana GN=DHDPS2 PE=1 SV=2;;;sp|Q42948|DAPA_TOBAC 4-hydroxy-tetrahydrodipicolinate synthase, chloroplastic OS=Nicotiana tabacum GN=DHPS1 PE=2 SV=1;;;sp|P24847|DAPA2_WHEAT 4-h…
Unigene_10007	0	0.078756	0	9.1785	0.291089	0	0	0	0	0	0.0849464						gi|674914046|emb|CDY19118.1| BnaA04g18580D [Brassica napus];;;gi|674928540|emb|CDY04720.1| BnaC05g18690D [Brassica napus];;;gi|674928538|emb|CDY04718.1| BnaC05g18710D [Brassica napus];;;gi|674929491|emb|CDY03946.1| BnaC07g11710D [Brassica napus]
Unigene_10008	0	0.0826938	0	4.59767	0.84052	0	0	0.0864233	0	0.0932371	0						gi|922484362|ref|XP_013639468.1| PREDICTED: uncharacterized protein LOC106344694 [Brassica oleracea var. oleracea] gi|674933508|emb|CDX99803.1| BnaC05g22250D [Brassica napus];;;gi|923820999|ref|XP_013694139.1| PREDICTED: uncharacterized protein LOC106398085 [Brassica napus];;;gi|923697022|ref|XP_013658489.1| PREDICTED: uncharacterized protein LOC106363261 [Brassica napus] gi|674881528|emb|CDY5078…
Unigene_100082	0.988466	0.248647	0.26053	2.12684	0.91902	0.701303	0.45064	0.12993	0.628911	21.4467	0.402286				K00297;;;K00297	Overview;;;Metabolism of cofactors and vitamins	gi|685303077|ref|XP_009142248.1| PREDICTED: methylenetetrahydrofolate reductase 2-like [Brassica rapa];;;gi|674909719|emb|CDY23420.1| BnaC04g49480D [Brassica napus];;;gi|923911433|ref|XP_013725459.1| PREDICTED: methylenetetrahydrofolate reductase 2-like [Brassica napus] gi|674902598|emb|CDY30457.1| BnaA04g25580D [Brassica napus];;;gi|923802800|ref|XP_013687970.1| PREDICTED: methylenetetrahydrofol…	sp|O80585|MTHR2_ARATH Methylenetetrahydrofolate reductase 2 OS=Arabidopsis thaliana GN=MTHFR2 PE=1 SV=2;;;sp|Q9SE60|MTHR1_ARATH Methylenetetrahydrofolate reductase 1 OS=Arabidopsis thaliana GN=MTHFR1 PE=1 SV=1;;;sp|Q9SE94|MTHR1_MAIZE Methylenetetrahydrofolate reductase 1 OS=Zea mays PE=2 SV=1;;;sp|Q75HE6|MTHR_ORYSJ Probable methylenetetrahydrofolate reductase OS=Oryza sativa subsp. japonica GN=Os…
Unigene_100083	1.84766	8.63154	2.78279	5.11139	5.03085	1.62301	6.61844	7.35544	3.62749	8.53426	10.3126		GO:0005634;;;GO:0097159;;;GO:0005575;;;GO:0044424;;;GO:1901363;;;GO:0044464;;;GO:0005488;;;GO:0005622;;;GO:0005623;;;GO:0043226;;;GO:0003674;;;GO:0043227;;;GO:0003676;;;GO:0043229;;;GO:0003677;;;GO:0043231	nucleus;;;organic cyclic compound binding;;;cellular_component;;;intracellular part;;;heterocyclic compound binding;;;cell part;;;binding;;;intracellular;;;cell;;;organelle;;;molecular_function;;;membrane-bounded organelle;;;nucleic acid binding;;;intracellular organelle;;;DNA binding;;;intracellular membrane-bounded organelle			gi|923830044|ref|XP_013697208.1| PREDICTED: squamosa promoter-binding-like protein 10 isoform X2 [Brassica napus];;;gi|674948431|emb|CDX84927.1| BnaC05g21280D [Brassica napus];;;gi|685358151|ref|XP_009113768.1| PREDICTED: LOW QUALITY PROTEIN: squamosa promoter-binding-like protein 10 [Brassica rapa];;;gi|923830040|ref|XP_013697207.1| PREDICTED: squamosa promoter-binding-like protein 10 isoform X1…	sp|Q8S9L0|SPL10_ARATH Squamosa promoter-binding-like protein 10 OS=Arabidopsis thaliana GN=SPL10 PE=2 SV=2
Unigene_100084	0.628894	0.790984	0.497273	0	0.292355	0.297461	0.860135	0.165332	0	13.5559	1.19442		GO:0000166;;;GO:0097159;;;GO:0005575;;;GO:0044424;;;GO:0005737;;;GO:0003723;;;GO:1901265;;;GO:1901363;;;GO:0005488;;;GO:0044464;;;GO:0005622;;;GO:0005623;;;GO:0003674;;;GO:0003676;;;GO:0036094	nucleotide binding;;;organic cyclic compound binding;;;cellular_component;;;intracellular part;;;cytoplasm;;;RNA binding;;;nucleoside phosphate binding;;;heterocyclic compound binding;;;binding;;;cell part;;;intracellular;;;cell;;;molecular_function;;;nucleic acid binding;;;small molecule binding	K13126;;;K13126;;;K13126	Translation;;;Folding, sorting and degradation;;;Translation	gi|923536592|ref|XP_013717714.1| PREDICTED: polyadenylate-binding protein 5-like [Brassica napus];;;gi|922425662|ref|XP_013618911.1| PREDICTED: polyadenylate-binding protein 5-like [Brassica oleracea var. oleracea] gi|674894895|emb|CDY37935.1| BnaC02g20760D [Brassica napus];;;gi|674929638|emb|CDY03685.1| BnaA02g15520D [Brassica napus];;;gi|567122868|ref|XP_006390745.1| hypothetical protein EUTSA_…	sp|Q05196|PABP5_ARATH Polyadenylate-binding protein 5 OS=Arabidopsis thaliana GN=PAB5 PE=1 SV=3;;;sp|O64380|PABP3_ARATH Polyadenylate-binding protein 3 OS=Arabidopsis thaliana GN=PAB3 PE=2 SV=1;;;sp|F4HT49|PABP1_ARATH Polyadenylate-binding protein 1 OS=Arabidopsis thaliana GN=PAB1 PE=2 SV=2;;;sp|O22173|PABP4_ARATH Polyadenylate-binding protein 4 OS=Arabidopsis thaliana GN=PAB4 PE=1 SV=1;;;sp|P427…
Unigene_100085	0.290065	0.802616	0.152905	0.702133	0.404529	0.480192	0	0	0.369107	0.575876	1.1018
Unigene_100086	0.467971	0.513674	0.627929	0.778068	0.553755	0.482936	0.0387904	0	0.736246	213.23	0.461708		GO:0008150	biological_process			gi|922530400|ref|XP_013597340.1| PREDICTED: cell wall protein PRY3-like isoform X1 [Brassica oleracea var. oleracea];;;gi|923811091|ref|XP_013690908.1| PREDICTED: cell wall protein PRY3-like [Brassica napus];;;gi|922530404|ref|XP_013597341.1| PREDICTED: uncharacterized protein YMR317W-like isoform X2 [Brassica oleracea var. oleracea];;;gi|923656112|ref|XP_013646137.1| PREDICTED: serine-rich adhes…
Unigene_100087	1.05423	0.992326	0.537803	0.329276	0	0.128682	0.279072	0.679466	0.0692394	6.443	0.295262				K01870	Translation	gi|922573767|ref|XP_013615218.1| PREDICTED: uncharacterized protein LOC106321504 [Brassica oleracea var. oleracea];;;gi|9280690|gb|AAF86559.1|AC069252_18 F2E2.15 [Arabidopsis thaliana];;;gi|923738809|ref|XP_013670564.1| PREDICTED: uncharacterized protein LOC106375247 [Brassica napus];;;gi|565483418|ref|XP_006299349.1| hypothetical protein CARUB_v10015506mg [Capsella rubella] gi|482568058|gb|EOA32…
Unigene_100088	3.75161	0.31457	0.659209	1.6817	0.436005	1.6266	1.99541	1.15065	2.38696	2.48274	1.86613		GO:0009987;;;GO:0055044;;;GO:0071944;;;GO:0044042;;;GO:0042254;;;GO:0000271;;;GO:1901576;;;GO:0005911;;;GO:0071704;;;GO:0098588;;;GO:0009505;;;GO:0009506;;;GO:0009250;;;GO:0030243;;;GO:0030244;;;GO:0006950;;;GO:1901360;;;GO:0009266;;;GO:0044085;;;GO:0008250;;;GO:0006464;;;GO:1990234;;;GO:0006725;;;GO:0051273;;;GO:0051274;;;GO:1901137;;;GO:0034637;;;GO:0034641;;;GO:0019538;;;GO:1901135;;;GO:003464…	cellular process;;;symplast;;;cell periphery;;;glucan metabolic process;;;ribosome biogenesis;;;polysaccharide biosynthetic process;;;organic substance biosynthetic process;;;cell-cell junction;;;organic substance metabolic process;;;bounding membrane of organelle;;;plant-type cell wall;;;plasmodesma;;;glucan biosynthetic process;;;cellulose metabolic process;;;cellulose biosynthetic process;;;re…	K12667;;;K12667	Folding, sorting and degradation;;;Glycan biosynthesis and metabolism	gi|674869408|emb|CDY65340.1| BnaC03g64370D [Brassica napus];;;gi|923732927|ref|XP_013668701.1| PREDICTED: dolichyl-diphosphooligosaccharide--protein glycosyltransferase subunit 2-like [Brassica napus];;;gi|674950542|emb|CDX82806.1| BnaC01g12560D [Brassica napus];;;gi|922416063|ref|XP_013598343.1| PREDICTED: dolichyl-diphosphooligosaccharide--protein glycosyltransferase subunit 2 [Brassica olerace…	sp|Q93Z16|RPN2_ARATH Dolichyl-diphosphooligosaccharide--protein glycosyltransferase subunit 2 OS=Arabidopsis thaliana GN=RPN2 PE=2 SV=1;;;sp|Q5N7W3|RPN2_ORYSJ Dolichyl-diphosphooligosaccharide--protein glycosyltransferase subunit 2 OS=Oryza sativa subsp. japonica GN=RPN2 PE=2 SV=1
Unigene_100089	2.10649	0.353255	0.925346	2.07736	2.1217	1.66058	3.68132	1.29215	1.787	2.19062	1.7146		GO:0009987;;;GO:1902494;;;GO:0044422;;;GO:0044424;;;GO:0044425;;;GO:0009100;;;GO:0009101;;;GO:0044432;;;GO:0016020;;;GO:0043412;;;GO:0016021;;;GO:1901576;;;GO:0043413;;;GO:0005783;;;GO:0071704;;;GO:0044699;;;GO:0044444;;;GO:0005789;;;GO:0098588;;;GO:0044446;;;GO:0043170;;;GO:0044710;;;GO:0044464;;;GO:0044723;;;GO:0008250;;;GO:0042175;;;GO:0006464;;;GO:0070085;;;GO:1990234;;;GO:0005575;;;GO:190113…	cellular process;;;catalytic complex;;;organelle part;;;intracellular part;;;membrane part;;;glycoprotein metabolic process;;;glycoprotein biosynthetic process;;;endoplasmic reticulum part;;;membrane;;;macromolecule modification;;;integral component of membrane;;;organic substance biosynthetic process;;;macromolecule glycosylation;;;endoplasmic reticulum;;;organic substance metabolic process;;;si…	K12667;;;K12667	Folding, sorting and degradation;;;Glycan biosynthesis and metabolism	gi|674869408|emb|CDY65340.1| BnaC03g64370D [Brassica napus];;;gi|923732927|ref|XP_013668701.1| PREDICTED: dolichyl-diphosphooligosaccharide--protein glycosyltransferase subunit 2-like [Brassica napus];;;gi|674950542|emb|CDX82806.1| BnaC01g12560D [Brassica napus];;;gi|922416063|ref|XP_013598343.1| PREDICTED: dolichyl-diphosphooligosaccharide--protein glycosyltransferase subunit 2 [Brassica olerace…	sp|Q93Z16|RPN2_ARATH Dolichyl-diphosphooligosaccharide--protein glycosyltransferase subunit 2 OS=Arabidopsis thaliana GN=RPN2 PE=2 SV=1;;;sp|Q5N7W3|RPN2_ORYSJ Dolichyl-diphosphooligosaccharide--protein glycosyltransferase subunit 2 OS=Oryza sativa subsp. japonica GN=RPN2 PE=2 SV=1
Unigene_10009	0	3.27467	0	0	0	0	0	0	0	0	0
Unigene_100090	3.33797	3.66397	3.59914	5.7947	4.02039	4.37767	3.25107	2.47304	4.17034	3.61473	3.04631		GO:0005634;;;GO:0097159;;;GO:0005575;;;GO:0044424;;;GO:1901363;;;GO:0044464;;;GO:0005488;;;GO:0005622;;;GO:0005623;;;GO:0043226;;;GO:0003674;;;GO:0043227;;;GO:0003676;;;GO:0043229;;;GO:0003677;;;GO:0043231	nucleus;;;organic cyclic compound binding;;;cellular_component;;;intracellular part;;;heterocyclic compound binding;;;cell part;;;binding;;;intracellular;;;cell;;;organelle;;;molecular_function;;;membrane-bounded organelle;;;nucleic acid binding;;;intracellular organelle;;;DNA binding;;;intracellular membrane-bounded organelle			gi|674921170|emb|CDY12124.1| BnaC03g60400D [Brassica napus];;;gi|922433345|ref|XP_013622789.1| PREDICTED: glutamic acid-rich protein [Brassica oleracea var. oleracea] gi|923834529|ref|XP_013698717.1| PREDICTED: glutamic acid-rich protein-like [Brassica napus];;;gi|685347109|ref|XP_009109493.1| PREDICTED: glutamic acid-rich protein [Brassica rapa];;;gi|674943266|emb|CDX90315.1| BnaA08g16690D [Bras…
Unigene_100091	0.237904	0	0.250817	0	0.774164	0.225053	3.2538	1.00069	0.121093	0.944639	3.2274						gi|923903652|ref|XP_013722023.1| PREDICTED: uncharacterized protein LOC106425846 [Brassica napus];;;gi|923909245|ref|XP_013724477.1| PREDICTED: uncharacterized protein LOC106428282 [Brassica napus];;;gi|923929792|ref|XP_013733691.1| PREDICTED: uncharacterized protein LOC106437330, partial [Brassica napus];;;gi|923837233|ref|XP_013699559.1| PREDICTED: uncharacterized protein LOC106403258 [Brassica…
Unigene_100092	6.37051	4.29404	4.8253	2.86119	4.31282	6.8455	7.72601	8.32502	7.49258	3.22768	9.196		GO:0009987;;;GO:0016772;;;GO:0016773;;;GO:0032774;;;GO:0097159;;;GO:0006793;;;GO:0006796;;;GO:1903506;;;GO:0046483;;;GO:0019219;;;GO:0005524;;;GO:0043412;;;GO:1901576;;;GO:0019222;;;GO:0006807;;;GO:0071704;;;GO:0043167;;;GO:0043168;;;GO:0009889;;;GO:0043170;;;GO:0032549;;;GO:0032550;;;GO:0000166;;;GO:0032553;;;GO:0032555;;;GO:0016301;;;GO:1901360;;;GO:1901363;;;GO:1901362;;;GO:0032559;;;GO:005125…	cellular process;;;transferase activity, transferring phosphorus-containing groups;;;phosphotransferase activity, alcohol group as acceptor;;;RNA biosynthetic process;;;organic cyclic compound binding;;;phosphorus metabolic process;;;phosphate-containing compound metabolic process;;;regulation of nucleic acid-templated transcription;;;heterocycle metabolic process;;;regulation of nucleobase-conta…	K14510	Signal transduction	gi|685353281|ref|XP_009111882.1| PREDICTED: serine/threonine-protein kinase pakF isoform X2 [Brassica rapa];;;gi|727622760|ref|XP_010482222.1| PREDICTED: uncharacterized protein LOC104760928 isoform X3 [Camelina sativa];;;gi|727422273|ref|XP_010440613.1| PREDICTED: uncharacterized protein LOC104723872 isoform X2 [Camelina sativa];;;gi|727536668|ref|XP_010442414.1| PREDICTED: uncharacterized prote…	sp|Q9FPR3|EDR1_ARATH Serine/threonine-protein kinase EDR1 OS=Arabidopsis thaliana GN=EDR1 PE=1 SV=1;;;sp|Q05609|CTR1_ARATH Serine/threonine-protein kinase CTR1 OS=Arabidopsis thaliana GN=CTR1 PE=1 SV=1;;;sp|Q7T6X2|YR826_MIMIV Putative serine/threonine-protein kinase/receptor R826 OS=Acanthamoeba polyphaga mimivirus GN=MIMI_R826 PE=3 SV=2;;;sp|Q54TM7|DRKD_DICDI Probable serine/threonine-protein ki…
Unigene_100093	0	0.063389	0.0664185	0	2.8115	0.0595958	0	0.529983	0.641329	2.43001	0				K01227,K14491;;;K01227,K14491	Signal transduction;;;Glycan biosynthesis and metabolism	gi|922563642|ref|XP_013610101.1| PREDICTED: protein LATERAL ORGAN BOUNDARIES [Brassica oleracea var. oleracea] gi|922563644|ref|XP_013610102.1| PREDICTED: protein LATERAL ORGAN BOUNDARIES [Brassica oleracea var. oleracea];;;gi|674916334|emb|CDY16738.1| BnaA09g06440D [Brassica napus];;;gi|923699307|ref|XP_013659203.1| PREDICTED: protein LATERAL ORGAN BOUNDARIES-like [Brassica napus] gi|923858470|r…	sp|Q9FML4|LOB_ARATH Protein LATERAL ORGAN BOUNDARIES OS=Arabidopsis thaliana GN=LOB PE=2 SV=1;;;sp|Q8L8Q3|LBD25_ARATH LOB domain-containing protein 25 OS=Arabidopsis thaliana GN=LBD25 PE=2 SV=3;;;sp|O04479|LBD6_ARATH LOB domain-containing protein 6 OS=Arabidopsis thaliana GN=LBD6 PE=1 SV=1;;;sp|Q8LQH4|LBD6_ORYSJ LOB domain-containing protein 6 OS=Oryza sativa subsp. japonica GN=LBD6 PE=2 SV=1;;;s…
Unigene_100094	0.315361	0	0	0	0.0977349	0	0.383394	1.21596	0	1.07331	0.45634		GO:0005488;;;GO:0043169;;;GO:0046914;;;GO:0046872;;;GO:0003674;;;GO:0008270;;;GO:0043167	binding;;;cation binding;;;transition metal ion binding;;;metal ion binding;;;molecular_function;;;zinc ion binding;;;ion binding			gi|674934430|emb|CDX98867.1| BnaC09g49680D [Brassica napus];;;gi|923888923|ref|XP_013715689.1| PREDICTED: RING-H2 finger protein ATL43-like [Brassica napus];;;gi|674963894|emb|CDX70126.1| BnaA10g24750D [Brassica napus];;;gi|685378872|ref|XP_009122181.1| PREDICTED: RING-H2 finger protein ATL43 [Brassica rapa];;;gi|922567128|ref|XP_013611870.1| PREDICTED: RING-H2 finger protein ATL43 [Brassica oler…	sp|Q5EAE9|ATL43_ARATH RING-H2 finger protein ATL43 OS=Arabidopsis thaliana GN=ATL43 PE=2 SV=2
Unigene_100095	0.407452	0.256234	0.0536961	0.273967	0.710299	0.289082	0	3.10637	0.155545	2.02233	0.2211
Unigene_100096	0.184184	0.231655	0.194181	0.173381	0.23546	0.239572	0.0209923	0.0726308	0.117187	75.8758	0.174904		GO:0009987;;;GO:0071944;;;GO:0019725;;;GO:0006163;;;GO:0006164;;;GO:0022804;;;GO:1901576;;;GO:1902600;;;GO:0046872;;;GO:0071704;;;GO:0055067;;;GO:0051234;;;GO:0032549;;;GO:0090407;;;GO:0042278;;;GO:0032550;;;GO:0015399;;;GO:0055080;;;GO:0032553;;;GO:0055082;;;GO:0009259;;;GO:0032555;;;GO:0009260;;;GO:1901360;;;GO:0015405;;;GO:0055085;;;GO:0055086;;;GO:1901363;;;GO:0015662;;;GO:1901362;;;GO:003255…	cellular process;;;cell periphery;;;cellular homeostasis;;;purine nucleotide metabolic process;;;purine nucleotide biosynthetic process;;;active transmembrane transporter activity;;;organic substance biosynthetic process;;;hydrogen ion transmembrane transport;;;metal ion binding;;;organic substance metabolic process;;;monovalent inorganic cation homeostasis;;;establishment of localization;;;ribon…	K01535	Energy metabolism	gi|922434330|ref|XP_013623185.1| PREDICTED: ATPase 6, plasma membrane-type [Brassica oleracea var. oleracea] gi|674881359|emb|CDY50939.1| BnaC03g74390D [Brassica napus];;;gi|923601215|ref|XP_013741184.1| PREDICTED: ATPase 6, plasma membrane-type [Brassica napus] gi|923777734|ref|XP_013681235.1| PREDICTED: ATPase 6, plasma membrane-type [Brassica napus] gi|674940440|emb|CDX93092.1| BnaA03g38140D […	sp|Q9SH76|PMA6_ARATH ATPase 6, plasma membrane-type OS=Arabidopsis thaliana GN=AHA6 PE=2 SV=1;;;sp|Q9M2A0|PMA8_ARATH ATPase 8, plasma membrane-type OS=Arabidopsis thaliana GN=AHA8 PE=3 SV=1;;;sp|Q42556|PMA9_ARATH ATPase 9, plasma membrane-type OS=Arabidopsis thaliana GN=AHA9 PE=2 SV=2;;;sp|Q03194|PMA4_NICPL Plasma membrane ATPase 4 OS=Nicotiana plumbaginifolia GN=PMA4 PE=2 SV=1;;;sp|Q7XPY2|PMA1_O…
Unigene_100097	0.10958	0.110258	0.115528	0.235778	0.407525	0.207321	0	0.115231	0	49.9751	0		GO:0048513;;;GO:0071555;;;GO:0090627;;;GO:0009987;;;GO:0071554;;;GO:0055044;;;GO:2000026;;;GO:0071944;;;GO:0060560;;;GO:0080147;;;GO:0005911;;;GO:0031640;;;GO:0006810;;;GO:0044699;;;GO:0010015;;;GO:0009888;;;GO:0071840;;;GO:0009506;;;GO:0051234;;;GO:0044707;;;GO:0051239;;;GO:0016043;;;GO:0045229;;;GO:0044464;;;GO:0016049;;;GO:0009653;;;GO:0009914;;;GO:0090558;;;GO:0010817;;;GO:0035266;;;GO:002170…	organ development;;;cell wall organization;;;plant epidermal cell differentiation;;;cellular process;;;cell wall organization or biogenesis;;;symplast;;;regulation of multicellular organismal development;;;cell periphery;;;developmental growth involved in morphogenesis;;;root hair cell development;;;cell-cell junction;;;killing of cells of other organism;;;transport;;;single-organism process;;;ro…			gi|923781626|ref|XP_013682085.1| PREDICTED: defensin-like protein 5 [Brassica napus] gi|923896031|ref|XP_013718722.1| PREDICTED: defensin-like protein 5 [Brassica napus];;;gi|922414841|ref|XP_013592398.1| PREDICTED: defensin-like protein 5 [Brassica oleracea var. oleracea];;;gi|567128686|ref|XP_006392063.1| hypothetical protein EUTSA_v10023787mg [Eutrema salsugineum] gi|557088569|gb|ESQ29349.1| h…	sp|Q9C947|DEF05_ARATH Defensin-like protein 5 OS=Arabidopsis thaliana GN=PDF2.4 PE=3 SV=2;;;sp|Q9ZUL7|DEF01_ARATH Defensin-like protein 1 OS=Arabidopsis thaliana GN=PDF2.3 PE=2 SV=1;;;sp|Q41914|DEF04_ARATH Defensin-like protein 4 OS=Arabidopsis thaliana GN=PDF2.1 PE=2 SV=2;;;sp|Q39182|DEF02_ARATH Defensin-like protein 2 OS=Arabidopsis thaliana GN=PDF2.2 PE=2 SV=1;;;sp|P82781|DEF03_ARATH Putative …
Unigene_100098	0.243238	0	0.512882	0.261682	0	0.690296	0.221784	0.255782	0.495232	88.8554	0.263981		GO:0008150;;;GO:0003674	biological_process;;;molecular_function			gi|685304146|ref|XP_009142788.1| PREDICTED: arabinogalactan peptide 23 [Brassica rapa];;;gi|674883699|emb|CDY48775.1| BnaC04g02280D [Brassica napus];;;gi|674918400|emb|CDY14803.1| BnaC04g48000D [Brassica napus] gi|674926263|emb|CDY06894.1| BnaA04g24210D [Brassica napus];;;gi|922446911|ref|XP_013627257.1| PREDICTED: arabinogalactan peptide 23 [Brassica oleracea var. oleracea] gi|923776944|ref|XP_0…	sp|Q8S2W4|AGP23_ARATH Arabinogalactan peptide 23 OS=Arabidopsis thaliana GN=AGP23 PE=2 SV=2
Unigene_100099	0.0273812	0.0551014	0.0288674	0.0294574	0.0254575	0	0.0249661	0	0.055748	4.37993	0		GO:0051234;;;GO:0016020;;;GO:0008150;;;GO:0005575;;;GO:0006810;;;GO:0003674;;;GO:0051179;;;GO:0005215	establishment of localization;;;membrane;;;biological_process;;;cellular_component;;;transport;;;molecular_function;;;localization;;;transporter activity			gi|922563396|ref|XP_013609985.1| PREDICTED: protein NRT1/ PTR FAMILY 7.1 isoform X1 [Brassica oleracea var. oleracea];;;gi|923916160|ref|XP_013727582.1| PREDICTED: protein NRT1/ PTR FAMILY 7.1-like [Brassica napus] gi|674874380|emb|CDY58969.1| BnaC09g38060D [Brassica napus];;;gi|922563398|ref|XP_013609986.1| PREDICTED: protein NRT1/ PTR FAMILY 7.1 isoform X2 [Brassica oleracea var. oleracea];;;gi…	sp|Q3E9B5|PTR51_ARATH Protein NRT1/ PTR FAMILY 7.1 OS=Arabidopsis thaliana GN=NPF7.1 PE=2 SV=1;;;sp|Q9LQL2|PTR14_ARATH Protein NRT1/ PTR FAMILY 7.3 OS=Arabidopsis thaliana GN=NPF7.3 PE=1 SV=2;;;sp|Q8GXN2|PTR47_ARATH Protein NRT1/ PTR FAMILY 7.2 OS=Arabidopsis thaliana GN=NPF7.2 PE=2 SV=2;;;sp|Q9M390|PTR1_ARATH Protein NRT1/ PTR FAMILY 8.1 OS=Arabidopsis thaliana GN=NPF8.1 PE=1 SV=1;;;sp|P46032|PT…
Unigene_1001	0	0	0	0	0	0	2.6942	3.99498	0	0	0						gi|743893393|ref|XP_011039927.1| PREDICTED: peroxiredoxin Q, chloroplastic [Populus euphratica];;;gi|595807136|ref|XP_007202556.1| hypothetical protein PRUPE_ppa011269mg [Prunus persica] gi|462398087|gb|EMJ03755.1| hypothetical protein PRUPE_ppa011269mg [Prunus persica];;;gi|802628518|ref|XP_012077107.1| PREDICTED: peroxiredoxin Q, chloroplastic [Jatropha curcas] gi|643724758|gb|KDP33959.1| hypot…	sp|Q6QPJ6|PRXQ_POPJC Peroxiredoxin Q, chloroplastic OS=Populus jackii GN=PRXQ PE=1 SV=1;;;sp|Q9MB35|PERQ_SEDLI Peroxiredoxin Q, chloroplastic (Fragment) OS=Sedum lineare GN=PRXQ PE=1 SV=1;;;sp|Q75SY5|PRXQ_GENTR Peroxiredoxin Q, chloroplastic OS=Gentiana triflora GN=AFP1 PE=1 SV=1;;;sp|Q5S1S6|PRXQ_WHEAT Peroxiredoxin Q, chloroplastic OS=Triticum aestivum GN=PRX1 PE=1 SV=1;;;sp|Q9LU86|PRXQ_ARATH Pe…
Unigene_10010	0.148608	0.0747643	0	1.67871	0.483587	0	0.338752	0.546953	0.983342	0.0842965	0.161282		GO:0090305;;;GO:0090304;;;GO:0009987;;;GO:0090501;;;GO:0016772;;;GO:0006725;;;GO:0006278;;;GO:0016070;;;GO:0097159;;;GO:0090502;;;GO:0016779;;;GO:0044237;;;GO:0034061;;;GO:0044238;;;GO:0034641;;;GO:0046483;;;GO:0016787;;;GO:0016788;;;GO:0034645;;;GO:1901576;;;GO:0008150;;;GO:0006807;;;GO:0008152;;;GO:0071704;;;GO:0044249;;;GO:0003674;;;GO:0003676;;;GO:0043170;;;GO:0009058;;;GO:0009059;;;GO:004426…	nucleic acid phosphodiester bond hydrolysis;;;nucleic acid metabolic process;;;cellular process;;;RNA phosphodiester bond hydrolysis;;;transferase activity, transferring phosphorus-containing groups;;;cellular aromatic compound metabolic process;;;RNA-dependent DNA replication;;;RNA metabolic process;;;organic cyclic compound binding;;;RNA phosphodiester bond hydrolysis, endonucleolytic;;;nucleot…	K12581	Folding, sorting and degradation	gi|685327311|ref|XP_009101981.1| PREDICTED: putative ribonuclease H protein At1g65750 [Brassica rapa];;;gi|685308611|ref|XP_009144970.1| PREDICTED: putative ribonuclease H protein At1g65750 [Brassica rapa];;;gi|923534588|ref|XP_013710279.1| PREDICTED: uncharacterized protein LOC106414114 [Brassica napus];;;gi|658384688|gb|AID60103.1| hypothetical protein [Brassica napus];;;gi|685371625|ref|XP_009…	sp|P0C2F6|RNHX1_ARATH Putative ribonuclease H protein At1g65750 OS=Arabidopsis thaliana GN=At1g65750 PE=3 SV=1
Unigene_100100	7.44278	1.24814	0.832234	0.970562	2.41147	1.9202	2.46775	4.7434	6.31396	3.58216	2.81489						gi|674929140|emb|CDY04281.1| BnaC06g25340D [Brassica napus];;;gi|674929141|emb|CDY04282.1| BnaC06g25330D [Brassica napus]
Unigene_100101	2.05657	1.03465	0.542051	0.829693	2.39011	2.18866	0.937588	0.810987	1.30849	1.45821	1.95296						gi|685275962|ref|XP_009128949.1| PREDICTED: suppressor protein STM1-like [Brassica rapa];;;gi|923761764|ref|XP_013677262.1| PREDICTED: suppressor protein STM1-like [Brassica napus] gi|674892213|emb|CDY40563.1| BnaC02g33290D [Brassica napus];;;gi|923530955|ref|XP_013696519.1| PREDICTED: suppressor protein STM1 [Brassica napus] gi|674904107|emb|CDY28966.1| BnaA02g25100D [Brassica napus];;;gi|892575…
Unigene_100102	0.693126	0.617713	0.208786	58.8877	3.71928	0.0936692	0.343081	0.853821	0.483842	1.12334	0.365372						gi|923836459|ref|XP_013699313.1| PREDICTED: uncharacterized protein LOC106403019 isoform X3 [Brassica napus];;;gi|923836455|ref|XP_013699311.1| PREDICTED: uncharacterized protein LOC106403019 isoform X1 [Brassica napus];;;gi|922558359|ref|XP_013607273.1| PREDICTED: uncharacterized protein LOC106313892 isoform X1 [Brassica oleracea var. oleracea];;;gi|923836457|ref|XP_013699312.1| PREDICTED: uncha…
Unigene_100103	0	4.91693	6.26817	0.17524	0.719364	11.1715	1.74513	1.58443	0.0829105	12.104	3.13785		GO:0043169;;;GO:0046914;;;GO:0016614;;;GO:0044710;;;GO:0005575;;;GO:0016616;;;GO:0044424;;;GO:0005737;;;GO:0055114;;;GO:0016491;;;GO:0008270;;;GO:0003824;;;GO:0005488;;;GO:0044464;;;GO:0004022;;;GO:0005622;;;GO:0008150;;;GO:0005623;;;GO:0046872;;;GO:0008152;;;GO:0003674;;;GO:0044699;;;GO:0043167	cation binding;;;transition metal ion binding;;;oxidoreductase activity, acting on CH-OH group of donors;;;single-organism metabolic process;;;cellular_component;;;oxidoreductase activity, acting on the CH-OH group of donors, NAD or NADP as acceptor;;;intracellular part;;;cytoplasm;;;oxidation-reduction process;;;oxidoreductase activity;;;zinc ion binding;;;catalytic activity;;;binding;;;cell par…	K00001;;;K00001;;;K00001	Carbohydrate metabolism;;;Lipid metabolism;;;Amino acid metabolism	gi|923705661|ref|XP_013660942.1| PREDICTED: alcohol dehydrogenase-like 4 [Brassica napus] gi|674919384|emb|CDY13798.1| BnaA09g43000D [Brassica napus];;;gi|923860258|ref|XP_013706346.1| PREDICTED: alcohol dehydrogenase-like 4 [Brassica napus];;;gi|685366685|ref|XP_009117378.1| PREDICTED: alcohol dehydrogenase-like 4 [Brassica rapa];;;gi|674873827|emb|CDY59757.1| BnaC08g49310D [Brassica napus];;;gi…	sp|Q8VZ49|ADHL4_ARATH Alcohol dehydrogenase-like 4 OS=Arabidopsis thaliana GN=At1g64710 PE=2 SV=1;;;sp|A1L4Y2|ADHL3_ARATH Alcohol dehydrogenase-like 3 OS=Arabidopsis thaliana GN=At1g32780 PE=2 SV=1;;;sp|P25141|ADH1_PETHY Alcohol dehydrogenase 1 OS=Petunia hybrida GN=ADH1 PE=3 SV=1;;;sp|P28032|ADH2_SOLLC Alcohol dehydrogenase 2 OS=Solanum lycopersicum GN=ADH2 PE=2 SV=2;;;sp|P14674|ADH2_SOLTU Alcoh…
Unigene_100104	2.07736	0.0580616	0	0.807038	0.536502	0	0.105229	0.364081	0.176229	2.7495	0.313127						gi|674923134|emb|CDY10263.1| BnaC05g05060D [Brassica napus];;;gi|922490188|ref|XP_013584777.1| PREDICTED: LOW QUALITY PROTEIN: cell division control protein 6 homolog B [Brassica oleracea var. oleracea];;;gi|685370418|ref|XP_009118975.1| PREDICTED: cell division control protein 6 homolog [Brassica rapa];;;gi|674926613|emb|CDY06693.1| BnaA10g04720D [Brassica napus];;;gi|923800272|ref|XP_013687148.…	sp|Q8W032|CDC6B_ARATH Cell division control protein 6 homolog B OS=Arabidopsis thaliana GN=CDC6B PE=2 SV=1;;;sp|O82387|CDC6A_ARATH Cell division control protein 6 homolog OS=Arabidopsis thaliana GN=CDC6 PE=2 SV=2;;;sp|Q5N897|CDC6_ORYSJ Cell division control protein 6 homolog OS=Oryza sativa subsp. japonica GN=CDC6 PE=2 SV=1;;;sp|P41411|CDC18_SCHPO Cell division control protein 18 OS=Schizosacchar…
Unigene_100105	1.54977	0	0.272316	0.833644	0.960595	0.366514	0.235513	0	0.262945	0.439546	0.420484
Unigene_100106	0.398351	0.768232	1.04993	0.678547	0.524682	1.44452	0.0302679	0	0.304141	139.38	0.468349				K00423	Carbohydrate metabolism	gi|923792539|ref|XP_013684763.1| PREDICTED: L-ascorbate oxidase homolog [Brassica napus] gi|674957515|emb|CDX75708.1| BnaC03g37910D [Brassica napus];;;gi|922453745|ref|XP_013629396.1| PREDICTED: L-ascorbate oxidase homolog [Brassica oleracea var. oleracea];;;gi|674951230|emb|CDX82540.1| BnaA03g32810D [Brassica napus];;;gi|685288699|ref|XP_009135303.1| PREDICTED: L-ascorbate oxidase homolog [Brass…	sp|Q00624|ASOL_BRANA L-ascorbate oxidase homolog OS=Brassica napus GN=Bp10 PE=2 SV=1;;;sp|P29162|ASOL_TOBAC L-ascorbate oxidase homolog OS=Nicotiana tabacum PE=2 SV=1;;;sp|Q9FHN6|SKS2_ARATH Monocopper oxidase-like protein SKS2 OS=Arabidopsis thaliana GN=SKS2 PE=1 SV=1;;;sp|Q9SU40|SKU5_ARATH Monocopper oxidase-like protein SKU5 OS=Arabidopsis thaliana GN=SKU5 PE=1 SV=1;;;sp|Q8VXX5|SKS1_ARATH Monoc…
Unigene_100107	1.61995	0.736118	0.550928	101.925	2.18632	0.642636	1.90589	4.3961	0.957545	4.92055	1.30439						gi|922426509|ref|XP_013619302.1| PREDICTED: bidirectional sugar transporter SWEET4-like isoform X2 [Brassica oleracea var. oleracea];;;gi|685276863|ref|XP_009129386.1| PREDICTED: bidirectional sugar transporter SWEET4-like [Brassica rapa] gi|923537767|ref|XP_013720835.1| PREDICTED: bidirectional sugar transporter SWEET4 [Brassica napus] gi|674882627|emb|CDY49756.1| BnaA02g29150D [Brassica napus];…	sp|Q944M5|SWET4_ARATH Bidirectional sugar transporter SWEET4 OS=Arabidopsis thaliana GN=SWEET4 PE=1 SV=1;;;sp|Q8W0K2|SWT6B_ORYSJ Bidirectional sugar transporter SWEET6b OS=Oryza sativa subsp. japonica GN=SWEET6B PE=2 SV=1;;;sp|Q9FM10|SWET5_ARATH Bidirectional sugar transporter SWEET5 OS=Arabidopsis thaliana GN=SWEET5 PE=1 SV=2;;;sp|A2WSD3|SWT6B_ORYSI Bidirectional sugar transporter SWEET6b OS=Ory…
Unigene_100108	1.20271	0.302538	0.253598	2.26433	0.391373	0.227548	0.932131	3.54125	0.244871	2.72889	0.848428						gi|922523241|ref|XP_013595545.1| PREDICTED: bidirectional sugar transporter SWEET4 [Brassica oleracea var. oleracea] gi|674888226|emb|CDY44448.1| BnaC07g24860D [Brassica napus];;;gi|923801624|ref|XP_013687596.1| PREDICTED: bidirectional sugar transporter SWEET4-like isoform X2 [Brassica napus];;;gi|685324628|ref|XP_009151901.1| PREDICTED: bidirectional sugar transporter SWEET4 [Brassica rapa] gi|…	sp|Q944M5|SWET4_ARATH Bidirectional sugar transporter SWEET4 OS=Arabidopsis thaliana GN=SWEET4 PE=1 SV=1;;;sp|Q6L568|SWET5_ORYSJ Bidirectional sugar transporter SWEET5 OS=Oryza sativa subsp. japonica GN=SWEET5 PE=2 SV=1;;;sp|Q9FM10|SWET5_ARATH Bidirectional sugar transporter SWEET5 OS=Arabidopsis thaliana GN=SWEET5 PE=1 SV=2;;;sp|Q0J349|SWT7B_ORYSJ Bidirectional sugar transporter SWEET7b OS=Oryza…
Unigene_100109	2.86202	0.685652	0.287369	3.66552	0.76027	0.128925	1.98825	7.02244	0	6.18457	1.47909						gi|922523241|ref|XP_013595545.1| PREDICTED: bidirectional sugar transporter SWEET4 [Brassica oleracea var. oleracea] gi|674888226|emb|CDY44448.1| BnaC07g24860D [Brassica napus];;;gi|923801624|ref|XP_013687596.1| PREDICTED: bidirectional sugar transporter SWEET4-like isoform X2 [Brassica napus];;;gi|685324628|ref|XP_009151901.1| PREDICTED: bidirectional sugar transporter SWEET4 [Brassica rapa] gi|…	sp|Q944M5|SWET4_ARATH Bidirectional sugar transporter SWEET4 OS=Arabidopsis thaliana GN=SWEET4 PE=1 SV=1;;;sp|Q0J349|SWT7B_ORYSJ Bidirectional sugar transporter SWEET7b OS=Oryza sativa subsp. japonica GN=SWEET7B PE=3 SV=2;;;sp|A2YZ24|SWT7B_ORYSI Bidirectional sugar transporter SWEET7b OS=Oryza sativa subsp. indica GN=SWEET7B PE=3 SV=1;;;sp|B9G2E6|SWT7D_ORYSJ Putative bidirectional sugar transport…
Unigene_100110	0	0	0	0	0	0	0	0	0	12.716	0		GO:0005488;;;GO:0003824;;;GO:0016787;;;GO:0030246;;;GO:0008150;;;GO:0005975;;;GO:0008152;;;GO:0071704;;;GO:0004553;;;GO:0003674;;;GO:0044238;;;GO:0016798	binding;;;catalytic activity;;;hydrolase activity;;;carbohydrate binding;;;biological_process;;;carbohydrate metabolic process;;;metabolic process;;;organic substance metabolic process;;;hydrolase activity, hydrolyzing O-glycosyl compounds;;;molecular_function;;;primary metabolic process;;;hydrolase activity, acting on glycosyl bonds			gi|922472499|ref|XP_013635476.1| PREDICTED: beta-galactosidase 11-like [Brassica oleracea var. oleracea] gi|674938081|emb|CDX95387.1| BnaC04g27710D [Brassica napus];;;gi|674922342|emb|CDY10823.1| BnaC01g14380D [Brassica napus] gi|674957478|emb|CDX76231.1| BnaA04g04950D [Brassica napus];;;gi|674897212|emb|CDY35700.1| BnaC02g09660D [Brassica napus];;;gi|685316319|ref|XP_009148765.1| PREDICTED: beta…
Unigene_100111	0	0.576527	0	0	0	0	0	0.401686	0.388862	16.9009	0.207281						gi|922551269|ref|XP_013603626.1| PREDICTED: lipid transfer-like protein VAS [Brassica oleracea var. oleracea] gi|674951685|emb|CDX81867.1| BnaC08g37340D [Brassica napus];;;gi|674951682|emb|CDX81864.1| BnaC08g37370D [Brassica napus];;;gi|922575125|ref|XP_013615860.1| PREDICTED: protein YLS3-like, partial [Brassica oleracea var. oleracea];;;gi|685367227|ref|XP_009117619.1| PREDICTED: lipid transfer…
Unigene_100112	0	1.01446	0.425177	0	0.187477	0.381502	0	0	0	3.4314	0.218839						gi|922515312|ref|XP_013592839.1| PREDICTED: jacalin-related lectin 22-like [Brassica oleracea var. oleracea] gi|922515315|ref|XP_013592840.1| PREDICTED: jacalin-related lectin 22-like [Brassica oleracea var. oleracea] gi|922515318|ref|XP_013592841.1| PREDICTED: jacalin-related lectin 22-like [Brassica oleracea var. oleracea] gi|922515321|ref|XP_013592842.1| PREDICTED: jacalin-related lectin 22-li…	sp|O80948|JAL23_ARATH Jacalin-related lectin 23 OS=Arabidopsis thaliana GN=JAL23 PE=1 SV=1;;;sp|O80950|JAL22_ARATH Jacalin-related lectin 22 OS=Arabidopsis thaliana GN=JAL22 PE=1 SV=1
Unigene_100113	0	1.8397	1.44572	0	0.0708304	0.432404	0.0694632	0.160223	0.155108	2.59283	0		GO:0005488;;;GO:0030246;;;GO:0003674	binding;;;carbohydrate binding;;;molecular_function			gi|922515312|ref|XP_013592839.1| PREDICTED: jacalin-related lectin 22-like [Brassica oleracea var. oleracea] gi|922515315|ref|XP_013592840.1| PREDICTED: jacalin-related lectin 22-like [Brassica oleracea var. oleracea] gi|922515318|ref|XP_013592841.1| PREDICTED: jacalin-related lectin 22-like [Brassica oleracea var. oleracea] gi|922515321|ref|XP_013592842.1| PREDICTED: jacalin-related lectin 22-li…	sp|O80950|JAL22_ARATH Jacalin-related lectin 22 OS=Arabidopsis thaliana GN=JAL22 PE=1 SV=1;;;sp|O80948|JAL23_ARATH Jacalin-related lectin 23 OS=Arabidopsis thaliana GN=JAL23 PE=1 SV=1;;;sp|O49326|JAL21_ARATH Nitrile-specifier protein 2 OS=Arabidopsis thaliana GN=NSP2 PE=2 SV=1;;;sp|Q9SDM9|JAL28_ARATH Nitrile-specifier protein 1 OS=Arabidopsis thaliana GN=NSP1 PE=2 SV=2;;;sp|O04309|JAL35_ARATH Jac…
Unigene_100114	0	4.16516	1.80588	0.307132	0	2.02547	0.260304	0.450311	0	8.42078	0.154915		GO:0005488;;;GO:0030246;;;GO:0003674	binding;;;carbohydrate binding;;;molecular_function			gi|922515312|ref|XP_013592839.1| PREDICTED: jacalin-related lectin 22-like [Brassica oleracea var. oleracea] gi|922515315|ref|XP_013592840.1| PREDICTED: jacalin-related lectin 22-like [Brassica oleracea var. oleracea] gi|922515318|ref|XP_013592841.1| PREDICTED: jacalin-related lectin 22-like [Brassica oleracea var. oleracea] gi|922515321|ref|XP_013592842.1| PREDICTED: jacalin-related lectin 22-li…	sp|O80950|JAL22_ARATH Jacalin-related lectin 22 OS=Arabidopsis thaliana GN=JAL22 PE=1 SV=1;;;sp|O80948|JAL23_ARATH Jacalin-related lectin 23 OS=Arabidopsis thaliana GN=JAL23 PE=1 SV=1;;;sp|O49326|JAL21_ARATH Nitrile-specifier protein 2 OS=Arabidopsis thaliana GN=NSP2 PE=2 SV=1;;;sp|Q9SDM9|JAL28_ARATH Nitrile-specifier protein 1 OS=Arabidopsis thaliana GN=NSP1 PE=2 SV=2;;;sp|O04309|JAL35_ARATH Jac…
Unigene_100115	0	2.86672	1.50186	0	0.101881	1.55491	0	0	0	4.35106	0.4757		GO:0005488;;;GO:0030246;;;GO:0003674	binding;;;carbohydrate binding;;;molecular_function			gi|922515312|ref|XP_013592839.1| PREDICTED: jacalin-related lectin 22-like [Brassica oleracea var. oleracea] gi|922515315|ref|XP_013592840.1| PREDICTED: jacalin-related lectin 22-like [Brassica oleracea var. oleracea] gi|922515318|ref|XP_013592841.1| PREDICTED: jacalin-related lectin 22-like [Brassica oleracea var. oleracea] gi|922515321|ref|XP_013592842.1| PREDICTED: jacalin-related lectin 22-li…	sp|O80950|JAL22_ARATH Jacalin-related lectin 22 OS=Arabidopsis thaliana GN=JAL22 PE=1 SV=1;;;sp|O80948|JAL23_ARATH Jacalin-related lectin 23 OS=Arabidopsis thaliana GN=JAL23 PE=1 SV=1;;;sp|O49326|JAL21_ARATH Nitrile-specifier protein 2 OS=Arabidopsis thaliana GN=NSP2 PE=2 SV=1;;;sp|Q9SDM9|JAL28_ARATH Nitrile-specifier protein 1 OS=Arabidopsis thaliana GN=NSP1 PE=2 SV=2;;;sp|O04309|JAL35_ARATH Jac…
Unigene_100116	2.98356	2.70675	3.71273	2.78884	4.91125	4.76568	5.4408	4.32039	2.68872	3.99515	5.14894						gi|674928051|emb|CDY05179.1| BnaC05g46240D [Brassica napus];;;gi|685313282|ref|XP_009147223.1| PREDICTED: uncharacterized protein LOC103870811 [Brassica rapa] gi|685313284|ref|XP_009147224.1| PREDICTED: uncharacterized protein LOC103870811 [Brassica rapa];;;gi|923686427|ref|XP_013655220.1| PREDICTED: uncharacterized protein LOC106360176 [Brassica napus] gi|923686430|ref|XP_013655221.1| PREDICTED:…
Unigene_100117	0.356856	0.71813	0.376226	0.959787	0.829461	0.675158	1.13883	0.938148	1.27148	1.8218	0.193644
Unigene_100118	4.92019	2.17346	3.92207	7.61714	6.80598	7.37893	5.25215	5.80489	8.06287	6.94327	6.64217						gi|923732226|ref|XP_013668452.1| PREDICTED: vacuole membrane protein KMS1-like [Brassica napus];;;gi|922407911|ref|XP_013617546.1| PREDICTED: vacuole membrane protein KMS1 [Brassica oleracea var. oleracea];;;gi|674877202|emb|CDY54866.1| BnaC01g22640D [Brassica napus];;;gi|685261927|ref|XP_009147974.1| PREDICTED: LOW QUALITY PROTEIN: vacuole membrane protein 1 [Brassica rapa];;;gi|922544203|ref|XP…	sp|Q5XF36|KMS1_ARATH Vacuole membrane protein KMS1 OS=Arabidopsis thaliana GN=KMS1 PE=1 SV=1;;;sp|F4I8Q7|KMS2_ARATH Vacuole membrane protein KMS2 OS=Arabidopsis thaliana GN=KMS2 PE=1 SV=1;;;sp|Q6NYY9|VMP1_DANRE Vacuole membrane protein 1 OS=Danio rerio GN=vmp1 PE=2 SV=1;;;sp|Q9XWU8|VMP1_CAEEL Ectopic P granules protein 3 OS=Caenorhabditis elegans GN=epg-3 PE=2 SV=2;;;sp|Q91ZQ0|VMP1_RAT Vacuole me…
Unigene_100119	0.376279	1.04846	0.427219	4.3595	0.484398	0.246429	0.0527831	1.15662	0.206259	91.9107	0.502607						gi|923705559|ref|XP_013660914.1| PREDICTED: polygalacturonase QRT3-like [Brassica napus] gi|674882313|emb|CDY50057.1| BnaCnng18640D [Brassica napus];;;gi|922415964|ref|XP_013597828.1| PREDICTED: polygalacturonase QRT3 [Brassica oleracea var. oleracea];;;gi|685258958|ref|XP_009133435.1| PREDICTED: polygalacturonase QRT3 [Brassica rapa] gi|685258960|ref|XP_009133443.1| PREDICTED: polygalacturonase …	sp|O49432|QRT3_ARATH Polygalacturonase QRT3 OS=Arabidopsis thaliana GN=QRT3 PE=2 SV=1
Unigene_10012	0.159536	0.48157	0	0	0	0	1.01825	0.671052	0	0	0						gi|629092530|gb|KCW58525.1| hypothetical protein EUGRSUZ_H01195 [Eucalyptus grandis];;;gi|702435898|ref|XP_010069977.1| PREDICTED: peptide chain release factor 1-like, mitochondrial [Eucalyptus grandis] gi|629092529|gb|KCW58524.1| hypothetical protein EUGRSUZ_H01195 [Eucalyptus grandis];;;gi|698574773|ref|XP_009775751.1| PREDICTED: peptide chain release factor 1-like, mitochondrial [Nicotiana syl…	sp|Q8RX79|APG3_ARATH Peptide chain release factor APG3, chloroplastic OS=Arabidopsis thaliana GN=APG3 PE=2 SV=1;;;sp|Q8DMG9|RF1_THEEB Peptide chain release factor 1 OS=Thermosynechococcus elongatus (strain BP-1) GN=prfA PE=3 SV=1;;;sp|B0JYC5|RF1_MICAN Peptide chain release factor 1 OS=Microcystis aeruginosa (strain NIES-843) GN=prfA PE=3 SV=1;;;sp|P74707|RF1_SYNY3 Peptide chain release factor 1 O…
Unigene_100120	0.60391	0.220963	0	0.472511	0.204175	0	0.150175	5.71548	0.391224	2.80277	0.357497						gi|922526261|ref|XP_013596342.1| PREDICTED: uncharacterized protein LOC106304481 [Brassica oleracea var. oleracea];;;gi|923857371|ref|XP_013705525.1| PREDICTED: uncharacterized protein LOC106409432 [Brassica napus] gi|674955829|emb|CDX77781.1| BnaC07g20350D [Brassica napus];;;gi|89257475|gb|ABD64966.1| hypothetical protein 25.t00003 [Brassica oleracea];;;gi|674915577|emb|CDY17722.1| BnaA06g35410D…
Unigene_100121	0.414062	0.694375	0.727562	0.445459	0.128324	0.456977	0	0	0.56202	179.051	0.599164						gi|674952608|emb|CDX81062.1| BnaC03g03160D [Brassica napus];;;gi|922446611|ref|XP_013627166.1| PREDICTED: oleosin-B1-like [Brassica oleracea var. oleracea];;;gi|674954721|emb|CDX78301.1| BnaA03g02130D [Brassica napus];;;gi|688954552|ref|NP_001288906.1| oleosin-B1 [Brassica rapa] gi|923597579|ref|XP_013740115.1| PREDICTED: oleosin-B1-like [Brassica napus] gi|118197462|gb|ABK78694.1| oleosin-like p…	sp|Q00650|OLNB1_BRANA Oleosin-B1 OS=Brassica napus GN=OlnB1 PE=1 SV=2;;;sp|P13436|OLEO1_MAIZE Oleosin Zm-I OS=Zea mays GN=OLE16 PE=2 SV=2;;;sp|Q42980|OLEO1_ORYSJ Oleosin 16 kDa OS=Oryza sativa subsp. japonica GN=OLE16 PE=2 SV=2;;;sp|Q43284|OLEO3_ARATH Oleosin 14.9 kDa OS=Arabidopsis thaliana GN=OL3 PE=2 SV=2;;;sp|Q96543|OLE16_BROSE Oleosin 16 kDa OS=Bromus secalinus GN=OLE16 PE=2 SV=1;;;sp|Q43804…
Unigene_100122	1.02731	7.02897	0.216615	0.442084	0.191027	0	0.56202	0.432117	0.627482	63.6343	0.668953		GO:0005634;;;GO:0009987;;;GO:0032774;;;GO:0097159;;;GO:0046983;;;GO:0044424;;;GO:0005515;;;GO:1903506;;;GO:0046483;;;GO:0019219;;;GO:1901576;;;GO:0019222;;;GO:0006807;;;GO:0071704;;;GO:0009889;;;GO:0043170;;;GO:1901360;;;GO:1901363;;;GO:1901362;;;GO:0001071;;;GO:0044464;;;GO:0051252;;;GO:0010556;;;GO:0090304;;;GO:0006725;;;GO:0016070;;;GO:0005575;;;GO:0044237;;;GO:0044238;;;GO:0006351;;;GO:003464…	nucleus;;;cellular process;;;RNA biosynthetic process;;;organic cyclic compound binding;;;protein dimerization activity;;;intracellular part;;;protein binding;;;regulation of nucleic acid-templated transcription;;;heterocycle metabolic process;;;regulation of nucleobase-containing compound metabolic process;;;organic substance biosynthetic process;;;regulation of metabolic process;;;nitrogen comp…	K03217	Folding, sorting and degradation	gi|922440107|ref|XP_013625167.1| PREDICTED: developmental protein SEPALLATA 1 [Brassica oleracea var. oleracea] gi|923540603|ref|XP_013728678.1| PREDICTED: developmental protein SEPALLATA 1-like [Brassica napus] gi|923540948|ref|XP_013729544.1| PREDICTED: developmental protein SEPALLATA 1-like [Brassica napus];;;gi|674929450|emb|CDY03905.1| BnaC07g11300D [Brassica napus];;;gi|923680086|ref|XP_013…	sp|P29382|SEP1_ARATH Developmental protein SEPALLATA 1 OS=Arabidopsis thaliana GN=SEP1 PE=1 SV=2;;;sp|P29384|SEP2_ARATH Developmental protein SEPALLATA 2 OS=Arabidopsis thaliana GN=SEP2 PE=1 SV=1;;;sp|Q03489|AGL9_PETHY Agamous-like MADS-box protein AGL9 homolog OS=Petunia hybrida GN=FBP2 PE=1 SV=2;;;sp|O04067|AGL9_SINAL Agamous-like MADS-box protein AGL9 homolog OS=Sinapis alba GN=AGL9 PE=2 SV=1;…
Unigene_100123	0.565022	0	0.794255	1.21573	0.175108	0.356333	0.343457	0	1.15038	1.28201	0.817609		GO:0044464;;;GO:0051649;;;GO:0051234;;;GO:0005622;;;GO:0008150;;;GO:0005575;;;GO:0005623;;;GO:0051641;;;GO:0006810;;;GO:0046907;;;GO:0051179	cell part;;;establishment of localization in cell;;;establishment of localization;;;intracellular;;;biological_process;;;cellular_component;;;cell;;;cellular localization;;;transport;;;intracellular transport;;;localization	K14295	Translation	gi|922566743|ref|XP_013611666.1| PREDICTED: uncharacterized protein LOC106318300 isoform X2 [Brassica oleracea var. oleracea] gi|674919975|emb|CDY13279.1| BnaC09g23770D [Brassica napus];;;gi|923883436|ref|XP_013713462.1| PREDICTED: uncharacterized protein LOC106417162, partial [Brassica napus];;;gi|922566745|ref|XP_013611667.1| PREDICTED: uncharacterized protein LOC106318300 isoform X3 [Brassica …
Unigene_100124	1.38638	1.04622	1.33983	1.55365	2.52425	2.18581	1.42211	0.911172	1.11731	1.63835	1.88076		GO:0009987;;;GO:0044424;;;GO:0006793;;;GO:0016651;;;GO:0006796;;;GO:0006163;;;GO:0046483;;;GO:0042773;;;GO:0045333;;;GO:0006807;;;GO:0071704;;;GO:0044699;;;GO:0009116;;;GO:0044444;;;GO:0009117;;;GO:0009119;;;GO:0009123;;;GO:0044710;;;GO:0009126;;;GO:0042278;;;GO:0009259;;;GO:1901360;;;GO:0055086;;;GO:0046128;;;GO:0044464;;;GO:0019637;;;GO:0009141;;;GO:0016310;;;GO:0009144;;;GO:0009150;;;GO:190165…	cellular process;;;intracellular part;;;phosphorus metabolic process;;;oxidoreductase activity, acting on NAD(P)H;;;phosphate-containing compound metabolic process;;;purine nucleotide metabolic process;;;heterocycle metabolic process;;;ATP synthesis coupled electron transport;;;cellular respiration;;;nitrogen compound metabolic process;;;organic substance metabolic process;;;single-organism proce…	K03882	Energy metabolism	gi|112253862|ref|YP_717118.1| NADH dehydrogenase subunit 4L [Brassica napus] gi|37591064|dbj|BAC98866.1| NADH dehydrogenase subunit 4L [Brassica napus];;;gi|371925854|gb|AEX57655.1| NADH dehydrogenase subunit 4L (mitochondrion) [Raphanus sativus];;;gi|194033246|ref|YP_002000583.1| NADH dehydrogenase subunit 4L (mitochondrion) [Oryza sativa Japonica Group] gi|23495407|dbj|BAC19888.1| NADH dehydrog…	sp|Q04614|NU4LM_ARATH NADH-ubiquinone oxidoreductase chain 4L OS=Arabidopsis thaliana GN=ND4L PE=2 SV=2;;;sp|P26851|NU4LM_MARPO NADH-ubiquinone oxidoreductase chain 4L OS=Marchantia polymorpha GN=ND4L PE=3 SV=1;;;sp|Q37627|NU4LM_PROWI NADH-ubiquinone oxidoreductase chain 4L OS=Prototheca wickerhamii GN=ND4L PE=3 SV=1;;;sp|Q37598|NU4LM_PHYIN NADH-ubiquinone oxidoreductase chain 4L OS=Phytophthora …
Unigene_100125	0.114194	0.287252	0.601962	0.0614264	0.106171	0.540126	0.62473	0.0600415	0.0581247	20.0155	1.17736		GO:0009987;;;GO:0032774;;;GO:0097159;;;GO:1903506;;;GO:0046483;;;GO:0019219;;;GO:1901576;;;GO:0019222;;;GO:0006807;;;GO:0071704;;;GO:0009889;;;GO:0043170;;;GO:1901360;;;GO:0043565;;;GO:1901363;;;GO:1901362;;;GO:0001071;;;GO:0051252;;;GO:0010556;;;GO:0090304;;;GO:0006725;;;GO:0016070;;;GO:0044237;;;GO:0044238;;;GO:0006351;;;GO:0034641;;;GO:0018130;;;GO:0006355;;;GO:0034645;;;GO:0008150;;;GO:000815…	cellular process;;;RNA biosynthetic process;;;organic cyclic compound binding;;;regulation of nucleic acid-templated transcription;;;heterocycle metabolic process;;;regulation of nucleobase-containing compound metabolic process;;;organic substance biosynthetic process;;;regulation of metabolic process;;;nitrogen compound metabolic process;;;organic substance metabolic process;;;regulation of bios…	K14432	Signal transduction	gi|922463282|ref|XP_013632438.1| PREDICTED: protein ABSCISIC ACID-INSENSITIVE 5-like [Brassica oleracea var. oleracea] gi|922463285|ref|XP_013632439.1| PREDICTED: protein ABSCISIC ACID-INSENSITIVE 5-like [Brassica oleracea var. oleracea] gi|923803128|ref|XP_013688083.1| PREDICTED: protein ABSCISIC ACID-INSENSITIVE 5-like [Brassica napus] gi|923803130|ref|XP_013688084.1| PREDICTED: protein ABSCISI…	sp|Q9SJN0|ABI5_ARATH Protein ABSCISIC ACID-INSENSITIVE 5 OS=Arabidopsis thaliana GN=ABI5 PE=1 SV=1;;;sp|Q6ZDF3|TRAB1_ORYSJ bZIP transcription factor TRAB1 OS=Oryza sativa subsp. japonica GN=TRAB1 PE=1 SV=1;;;sp|Q8RYD6|AI5L1_ARATH ABSCISIC ACID-INSENSITIVE 5-like protein 1 OS=Arabidopsis thaliana GN=DPBF2 PE=1 SV=1;;;sp|Q9M7Q5|AI5L4_ARATH ABSCISIC ACID-INSENSITIVE 5-like protein 4 OS=Arabidopsis t…
Unigene_100126	12.3684	3.4486	2.04237	4.9698	5.95753	2.96031	4.48381	5.01445	7.58495	5.91697	5.17519
Unigene_100127	0.480018	1.20748	0.253037	0.258208	3.12406	2.0434	0.656519	2.27148	0.244329	3.53971	0.781431						gi|923625442|ref|XP_013748863.1| PREDICTED: mitogen-activated protein kinase 18 [Brassica napus];;;gi|685313997|ref|XP_009147597.1| PREDICTED: mitogen-activated protein kinase 18 [Brassica rapa];;;gi|923639105|ref|XP_013640608.1| PREDICTED: mitogen-activated protein kinase 18-like [Brassica napus];;;gi|674887517|emb|CDY45117.1| BnaC06g06380D [Brassica napus];;;gi|674873532|emb|CDY60212.1| BnaCnng…	sp|Q9C5C0|MPK18_ARATH Mitogen-activated protein kinase 18 OS=Arabidopsis thaliana GN=MPK18 PE=1 SV=4
Unigene_100129	0.050085	0.10079	0.0528037	0.323297	0.0465662	0.331656	0	0.0526679	0.15296	36.7628	0.163069				K00430	Biosynthesis of other secondary metabolites	gi|923781064|ref|XP_013681956.1| PREDICTED: peroxidase 68-like [Brassica napus];;;gi|922446587|ref|XP_013627159.1| PREDICTED: peroxidase 68-like isoform X1 [Brassica oleracea var. oleracea];;;gi|685282296|ref|XP_009132056.1| PREDICTED: peroxidase 68-like [Brassica rapa] gi|923541919|ref|XP_013732152.1| PREDICTED: peroxidase 68-like [Brassica napus];;;gi|674944606|emb|CDX88673.1| BnaA03g09760D [Br…	sp|Q9LVL1|PER68_ARATH Peroxidase 68 OS=Arabidopsis thaliana GN=PER68 PE=2 SV=1;;;sp|Q9LVL2|PER67_ARATH Peroxidase 67 OS=Arabidopsis thaliana GN=PER67 PE=2 SV=1;;;sp|A7NY33|PER4_VITVI Peroxidase 4 OS=Vitis vinifera GN=GSVIVT00023967001 PE=1 SV=1;;;sp|Q9FLC0|PER52_ARATH Peroxidase 52 OS=Arabidopsis thaliana GN=PER52 PE=2 SV=1;;;sp|P00434|PERP7_BRARR Peroxidase P7 OS=Brassica rapa subsp. rapa PE=1 S…
Unigene_10013	0	3.74123	0	0	0	0	0	0.229998	0	0	0
Unigene_100130	0.865323	0.183301	0.480154	1.69039	2.73116	1.01245	6.43657	0.766272	0.60272	2.27339	7.68593						gi|674916884|emb|CDY16276.1| BnaC01g23110D [Brassica napus];;;gi|923634572|ref|XP_013751921.1| PREDICTED: uncharacterized protein LOC106454334 [Brassica napus];;;gi|674942187|emb|CDX91303.1| BnaC02g27140D [Brassica napus];;;gi|923734473|ref|XP_013669257.1| PREDICTED: uncharacterized protein LOC106373661 [Brassica napus];;;gi|922465040|ref|XP_013633093.1| PREDICTED: uncharacterized protein LOC1063…
Unigene_100131	0	0.271983	0.189988	5.71918	1.34036	0.937594	0.164312	0.0947498	0.091725	1.22664	0.391148				K14516,K03021,K13434,K13432,K14517;;;K14516,K03021,K13434,K13432,K14517;;;K14516,K03021,K13434,K13432,K14517;;;K14516,K03021,K13434,K13432,K14517;;;K14516,K03021,K13434,K13432,K14517	Nucleotide metabolism;;;Nucleotide metabolism;;;Signal transduction;;;Transcription;;;Environmental adaptation	gi|922469548|ref|XP_013634579.1| PREDICTED: ethylene-responsive transcription factor ERF071 [Brassica oleracea var. oleracea] gi|923752307|ref|XP_013674805.1| PREDICTED: ethylene-responsive transcription factor ERF071-like [Brassica napus];;;gi|685266218|ref|XP_009118731.1| PREDICTED: ethylene-responsive transcription factor ERF071 [Brassica rapa];;;gi|923810723|ref|XP_013690804.1| PREDICTED: eth…	sp|O22259|ERF71_ARATH Ethylene-responsive transcription factor ERF071 OS=Arabidopsis thaliana GN=ERF071 PE=2 SV=1;;;sp|Q8H0T5|ERF73_ARATH Ethylene-responsive transcription factor ERF073 OS=Arabidopsis thaliana GN=ERF073 PE=2 SV=1;;;sp|Q9SSA8|RA212_ARATH Ethylene-responsive transcription factor RAP2-12 OS=Arabidopsis thaliana GN=RAP2-12 PE=1 SV=1;;;sp|Q7G1L2|RAP26_ARATH Ethylene-responsive transcr…
Unigene_100132	0.0989819	0.199189	0.208709	0.106487	0.276083	0.280905	0	0.208173	0.201527	27.0626	0
Unigene_100133	0	0.351109	0	0.166848	0.324432	0.0366776	0	0.122315	0.0789398	29.0308	0.168314		GO:0016835;;;GO:0016837;;;GO:0044238;;;GO:0000272;;;GO:0008150;;;GO:0005975;;;GO:0005976;;;GO:0008152;;;GO:0046872;;;GO:0071704;;;GO:0010393;;;GO:1901575;;;GO:0003674;;;GO:0043167;;;GO:0009056;;;GO:0009057;;;GO:0043169;;;GO:0043170;;;GO:0030570;;;GO:0045488;;;GO:0005488;;;GO:0003824;;;GO:0045490;;;GO:0016052;;;GO:0016829	carbon-oxygen lyase activity;;;carbon-oxygen lyase activity, acting on polysaccharides;;;primary metabolic process;;;polysaccharide catabolic process;;;biological_process;;;carbohydrate metabolic process;;;polysaccharide metabolic process;;;metabolic process;;;metal ion binding;;;organic substance metabolic process;;;galacturonan metabolic process;;;organic substance catabolic process;;;molecular…	K01728	Carbohydrate metabolism	gi|923753189|ref|XP_013675016.1| PREDICTED: putative pectate lyase 21 [Brassica napus] gi|923753798|ref|XP_013675175.1| PREDICTED: putative pectate lyase 21 [Brassica napus] gi|674926735|emb|CDY06557.1| BnaC02g12810D [Brassica napus];;;gi|922426071|ref|XP_013619107.1| PREDICTED: putative pectate lyase 21 [Brassica oleracea var. oleracea];;;gi|685271866|ref|XP_009126984.1| PREDICTED: putative pect…	sp|Q9FM66|PLY21_ARATH Putative pectate lyase 21 OS=Arabidopsis thaliana GN=At5g55720 PE=3 SV=1;;;sp|O24554|PLY_ZINVI Pectate lyase OS=Zinnia violacea PE=1 SV=1;;;sp|Q93Z25|PLY22_ARATH Probable pectate lyase 22 OS=Arabidopsis thaliana GN=At5g63180 PE=2 SV=1;;;sp|Q9LTZ0|PLY11_ARATH Putative pectate lyase 11 OS=Arabidopsis thaliana GN=At3g27400 PE=3 SV=2;;;sp|Q9M8Z8|PLY8_ARATH Probable pectate lyase…
Unigene_100134	0.0329339	0.0994133	0.138886	0.0354311	0.0612401	0.467322	0.330319	1.21213	0	13.4132	0.536137				K15406	Lipid metabolism	gi|923545113|ref|XP_013734629.1| PREDICTED: O-acyltransferase WSD1-like isoform X1 [Brassica napus];;;gi|685284837|ref|XP_009133323.1| PREDICTED: O-acyltransferase WSD1-like isoform X1 [Brassica rapa];;;gi|923857154|ref|XP_013705467.1| PREDICTED: O-acyltransferase WSD1-like [Brassica napus];;;gi|674918725|emb|CDY14418.1| BnaC03g21770D [Brassica napus];;;gi|923545117|ref|XP_013734630.1| PREDICTED:…	sp|Q93ZR6|WSD1_ARATH O-acyltransferase WSD1 OS=Arabidopsis thaliana GN=WSD1 PE=2 SV=1
Unigene_100135	0.0558621	0.112416	0.235577	0.0600979	0	1.37396	1.12057	3.46583	0	26.3637	1.09127	[Q] Secondary metabolites biosynthesis, transport and catabolism	GO:0009987;;;GO:0044237;;;GO:0044238;;;GO:1901576;;;GO:0008150;;;GO:0046486;;;GO:0008152;;;GO:0045017;;;GO:0071704;;;GO:0044249;;;GO:0003674;;;GO:0016411;;;GO:0044699;;;GO:0044763;;;GO:0044255;;;GO:0008610;;;GO:0009058;;;GO:0016740;;;GO:0006629;;;GO:0044710;;;GO:0044711;;;GO:0016746;;;GO:0016747;;;GO:0004144;;;GO:0003824;;;GO:0008374	cellular process;;;cellular metabolic process;;;primary metabolic process;;;organic substance biosynthetic process;;;biological_process;;;glycerolipid metabolic process;;;metabolic process;;;glycerolipid biosynthetic process;;;organic substance metabolic process;;;cellular biosynthetic process;;;molecular_function;;;acylglycerol O-acyltransferase activity;;;single-organism process;;;single-organi…	K15406	Lipid metabolism	gi|922440260|ref|XP_013625211.1| PREDICTED: O-acyltransferase WSD1-like [Brassica oleracea var. oleracea];;;gi|923571229|ref|XP_013739083.1| PREDICTED: O-acyltransferase WSD1-like [Brassica napus];;;gi|685284837|ref|XP_009133323.1| PREDICTED: O-acyltransferase WSD1-like isoform X1 [Brassica rapa];;;gi|674918725|emb|CDY14418.1| BnaC03g21770D [Brassica napus];;;gi|923857154|ref|XP_013705467.1| PRED…	sp|Q93ZR6|WSD1_ARATH O-acyltransferase WSD1 OS=Arabidopsis thaliana GN=WSD1 PE=2 SV=1
Unigene_100136	7.20369	0.172578	0.13562	1.84522	1.794	0.162251	1.75937	5.14031	4.45239	8.31837	0.698037				K14488	Signal transduction	gi|922573229|ref|XP_013614940.1| PREDICTED: auxin-responsive protein SAUR71-like [Brassica oleracea var. oleracea] gi|923737205|ref|XP_013670124.1| PREDICTED: auxin-responsive protein SAUR71-like [Brassica napus] gi|674916600|emb|CDY16564.1| BnaC09g37090D [Brassica napus];;;gi|923728472|ref|XP_013667259.1| PREDICTED: auxin-responsive protein SAUR71-like [Brassica napus] gi|923728475|ref|XP_013667…	sp|P33081|AX15A_SOYBN Auxin-induced protein 15A OS=Glycine max PE=2 SV=1;;;sp|P32295|ARG7_VIGRR Indole-3-acetic acid-induced protein ARG7 OS=Vigna radiata var. radiata GN=ARG7 PE=2 SV=1;;;sp|Q9ZUZ3|SAU32_ARATH Auxin-responsive protein SAUR32 OS=Arabidopsis thaliana GN=SAUR32 PE=2 SV=1;;;sp|P33082|AXX15_SOYBN Auxin-induced protein X15 OS=Glycine max PE=2 SV=1;;;sp|P33079|A10A5_SOYBN Auxin-induced …
Unigene_100137	6.2587	2.57623	1.69959	5.86611	11.5498	3.09487	2.63717	2.24368	1.88245	15.5993	3.70497		GO:0009987;;;GO:0051716;;;GO:0048645;;;GO:0048646;;;GO:0000012;;;GO:0061458;;;GO:0033554;;;GO:1901576;;;GO:0071704;;;GO:0032549;;;GO:0006950;;;GO:0032550;;;GO:0051239;;;GO:0032553;;;GO:0032555;;;GO:1901360;;;GO:1901363;;;GO:0032559;;;GO:0048437;;;GO:0035639;;;GO:0048444;;;GO:0006974;;;GO:0009791;;;GO:0006464;;;GO:0048449;;;GO:0003909;;;GO:0006725;;;GO:0003910;;;GO:0051276;;;GO:0034641;;;GO:001953…	cellular process;;;cellular response to stimulus;;;organ formation;;;anatomical structure formation involved in morphogenesis;;;single strand break repair;;;reproductive system development;;;cellular response to stress;;;organic substance biosynthetic process;;;organic substance metabolic process;;;ribonucleoside binding;;;response to stress;;;purine ribonucleoside binding;;;regulation of multice…	K10747;;;K10747;;;K10747;;;K10747	Replication and repair;;;Replication and repair;;;Replication and repair;;;Replication and repair	gi|922572411|ref|XP_013614525.1| PREDICTED: DNA ligase 1 [Brassica oleracea var. oleracea];;;gi|923880757|ref|XP_013712622.1| PREDICTED: DNA ligase 1-like [Brassica napus];;;gi|685314929|ref|XP_009148073.1| PREDICTED: DNA ligase 1 [Brassica rapa];;;gi|923640627|ref|XP_013641109.1| PREDICTED: DNA ligase 1 [Brassica napus];;;gi|674938466|emb|CDX95092.1| BnaC05g05790D [Brassica napus];;;gi|674939908…	sp|Q42572|DNLI1_ARATH DNA ligase 1 OS=Arabidopsis thaliana GN=LIG1 PE=2 SV=2;;;sp|Q869E1|DNLI1_DICDI DNA ligase 1 OS=Dictyostelium discoideum GN=lig1 PE=3 SV=1;;;sp|P37913|DNLI1_MOUSE DNA ligase 1 OS=Mus musculus GN=Lig1 PE=1 SV=2;;;sp|P51892|DNLI1_XENLA DNA ligase 1 OS=Xenopus laevis GN=lig1 PE=2 SV=1;;;sp|P18858|DNLI1_HUMAN DNA ligase 1 OS=Homo sapiens GN=LIG1 PE=1 SV=1;;;sp|Q9JHY8|DNLI1_RAT DN…
Unigene_100138	3.09072	1.24394	1.62924	2.99257	4.16668	1.46188	3.09992	1.46255	2.83171	5.61016	2.348		GO:0009987;;;GO:0016772;;;GO:0051716;;;GO:0016773;;;GO:0097159;;;GO:0004871;;;GO:0006793;;;GO:0006796;;;GO:0023052;;;GO:0005524;;;GO:0043412;;;GO:0071704;;;GO:0044699;;;GO:0044700;;;GO:0043167;;;GO:0043168;;;GO:0043170;;;GO:0032549;;;GO:0000165;;;GO:0032550;;;GO:0000166;;;GO:0044710;;;GO:0032553;;;GO:0032555;;;GO:0016301;;;GO:1901363;;;GO:0032559;;;GO:0044464;;;GO:0017076;;;GO:0016310;;;GO:003563…	cellular process;;;transferase activity, transferring phosphorus-containing groups;;;cellular response to stimulus;;;phosphotransferase activity, alcohol group as acceptor;;;organic cyclic compound binding;;;signal transducer activity;;;phosphorus metabolic process;;;phosphate-containing compound metabolic process;;;signaling;;;ATP binding;;;macromolecule modification;;;organic substance metaboli…			gi|567168970|ref|XP_006398536.1| hypothetical protein EUTSA_v10000832mg [Eutrema salsugineum] gi|557099625|gb|ESQ39989.1| hypothetical protein EUTSA_v10000832mg [Eutrema salsugineum];;;gi|567168966|ref|XP_006398535.1| hypothetical protein EUTSA_v10000832mg [Eutrema salsugineum] gi|557099624|gb|ESQ39988.1| hypothetical protein EUTSA_v10000832mg [Eutrema salsugineum];;;gi|567168963|ref|XP_006398534…	sp|Q84M93|MPK17_ARATH Mitogen-activated protein kinase 17 OS=Arabidopsis thaliana GN=MPK17 PE=2 SV=1;;;sp|Q9LV37|MPK9_ARATH Mitogen-activated protein kinase 9 OS=Arabidopsis thaliana GN=MPK9 PE=2 SV=2;;;sp|Q0E459|MPK13_ORYSJ Mitogen-activated protein kinase 13 OS=Oryza sativa subsp. japonica GN=MPK13 PE=2 SV=1;;;sp|A2X0M1|MPK13_ORYSI Mitogen-activated protein kinase 13 OS=Oryza sativa subsp. indi…
Unigene_100141	0.633352	0.091039	0.143085	0.584037	1.09359	0.0427956	0.701236	0.903877	0.552645	1.38573	0.589169						gi|674871656|emb|CDY62761.1| BnaCnng40900D [Brassica napus];;;gi|922482637|ref|XP_013638861.1| PREDICTED: zinc finger CCCH domain-containing protein 55-like isoform X1 [Brassica oleracea var. oleracea];;;gi|922482640|ref|XP_013638862.1| PREDICTED: zinc finger CCCH domain-containing protein 55-like isoform X2 [Brassica oleracea var. oleracea];;;gi|922482643|ref|XP_013638863.1| PREDICTED: zinc fing…	sp|Q94CJ8|C3H55_ARATH Zinc finger CCCH domain-containing protein 55 OS=Arabidopsis thaliana GN=At5g12440 PE=2 SV=3;;;sp|Q0D3J9|C3H53_ORYSJ Zinc finger CCCH domain-containing protein 53 OS=Oryza sativa subsp. japonica GN=Os07g0682400 PE=2 SV=1;;;sp|Q10M00|C3H22_ORYSJ Zinc finger CCCH domain-containing protein 22 OS=Oryza sativa subsp. japonica GN=Os03g0328900 PE=2 SV=2;;;sp|Q10LZ9|C3H23_ORYSJ Zinc…
Unigene_100142	0.970052	0.122007	0.0426128	0.304386	0.789162	0.0382355	0.626514	0.552542	0.288025	1.19221	0.570255						gi|674871656|emb|CDY62761.1| BnaCnng40900D [Brassica napus];;;gi|922482637|ref|XP_013638861.1| PREDICTED: zinc finger CCCH domain-containing protein 55-like isoform X1 [Brassica oleracea var. oleracea];;;gi|922482640|ref|XP_013638862.1| PREDICTED: zinc finger CCCH domain-containing protein 55-like isoform X2 [Brassica oleracea var. oleracea];;;gi|922482643|ref|XP_013638863.1| PREDICTED: zinc fing…	sp|Q94CJ8|C3H55_ARATH Zinc finger CCCH domain-containing protein 55 OS=Arabidopsis thaliana GN=At5g12440 PE=2 SV=3;;;sp|Q0D3J9|C3H53_ORYSJ Zinc finger CCCH domain-containing protein 53 OS=Oryza sativa subsp. japonica GN=Os07g0682400 PE=2 SV=1;;;sp|Q10M00|C3H22_ORYSJ Zinc finger CCCH domain-containing protein 22 OS=Oryza sativa subsp. japonica GN=Os03g0328900 PE=2 SV=2;;;sp|Q10LZ9|C3H23_ORYSJ Zinc…
Unigene_100143	1.22209	0.189178	0.247775	0.809082	1.44214	0.0889289	0.385719	1.28512	0.574195	1.33311	0.459108						gi|674871656|emb|CDY62761.1| BnaCnng40900D [Brassica napus];;;gi|922482643|ref|XP_013638863.1| PREDICTED: zinc finger CCCH domain-containing protein 55-like isoform X3 [Brassica oleracea var. oleracea];;;gi|922482637|ref|XP_013638861.1| PREDICTED: zinc finger CCCH domain-containing protein 55-like isoform X1 [Brassica oleracea var. oleracea];;;gi|922482640|ref|XP_013638862.1| PREDICTED: zinc fing…	sp|Q94CJ8|C3H55_ARATH Zinc finger CCCH domain-containing protein 55 OS=Arabidopsis thaliana GN=At5g12440 PE=2 SV=3;;;sp|Q0D3J9|C3H53_ORYSJ Zinc finger CCCH domain-containing protein 53 OS=Oryza sativa subsp. japonica GN=Os07g0682400 PE=2 SV=1;;;sp|Q10M00|C3H22_ORYSJ Zinc finger CCCH domain-containing protein 22 OS=Oryza sativa subsp. japonica GN=Os03g0328900 PE=2 SV=2;;;sp|Q10LZ9|C3H23_ORYSJ Zinc…
Unigene_100144	0.456455	0.153094	0.240616	0.572911	13.3682	0.143933	0.0693657	0	0.464671	0.431532	0.247691				K14486	Signal transduction	gi|674929958|emb|CDY03502.1| BnaC01g15800D [Brassica napus];;;gi|923741818|ref|XP_013671492.1| PREDICTED: auxin response factor 9-like [Brassica napus] gi|923889308|ref|XP_013715848.1| PREDICTED: auxin response factor 9-like [Brassica napus];;;gi|922409040|ref|XP_013619838.1| PREDICTED: auxin response factor 9 isoform X2 [Brassica oleracea var. oleracea];;;gi|922409038|ref|XP_013619833.1| PREDICT…	sp|Q9XED8|ARFI_ARATH Auxin response factor 9 OS=Arabidopsis thaliana GN=ARF9 PE=1 SV=1;;;sp|Q9C5W9|ARFR_ARATH Auxin response factor 18 OS=Arabidopsis thaliana GN=ARF18 PE=2 SV=1;;;sp|Q9ZPY6|ARFK_ARATH Auxin response factor 11 OS=Arabidopsis thaliana GN=ARF11 PE=2 SV=3;;;sp|Q6YVY0|ARFG_ORYSJ Auxin response factor 7 OS=Oryza sativa subsp. japonica GN=ARF7 PE=2 SV=1;;;sp|Q94JM3|ARFB_ARATH Auxin resp…
Unigene_100145	0	0.113704	0	0	0.21013	0	0	0	0.115038	12.9483	0		GO:0008289;;;GO:0051234;;;GO:0051179;;;GO:0033036;;;GO:1902578;;;GO:0005488;;;GO:0006869;;;GO:0008150;;;GO:0071702;;;GO:0003674;;;GO:0006810;;;GO:0044699;;;GO:0010876;;;GO:0044765	lipid binding;;;establishment of localization;;;localization;;;macromolecule localization;;;single-organism localization;;;binding;;;lipid transport;;;biological_process;;;organic substance transport;;;molecular_function;;;transport;;;single-organism process;;;lipid localization;;;single-organism transport			gi|674942984|emb|CDX90643.1| BnaA03g41380D [Brassica napus]
Unigene_100146	1.17918	0	0.310795	0.951441	1.23337	0.278869	0.268792	0	0.6002	0.501656	0.479901						gi|674948391|emb|CDX85175.1| BnaC07g07310D [Brassica napus];;;gi|674933972|emb|CDX99426.1| BnaC01g11260D [Brassica napus];;;gi|674863715|emb|CDY68439.1| BnaCnng59010D [Brassica napus]
Unigene_100147	0.715423	2.15956	1.16567	1.88919	4.17237	0.369151	1.42325	2.46213	0.0662091	2.80382	1.19994						gi|28416687|gb|AAO42874.1| At1g70550 [Arabidopsis thaliana];;;gi|674921608|emb|CDY11567.1| BnaC06g31720D [Brassica napus];;;gi|923845170|ref|XP_013702128.1| PREDICTED: uncharacterized protein LOC106406085 [Brassica napus];;;gi|922571582|ref|XP_013614122.1| PREDICTED: uncharacterized protein LOC106320306 [Brassica oleracea var. oleracea];;;gi|685336970|ref|XP_009105723.1| PREDICTED: uncharacterize…
Unigene_100148	7.71121	5.83579	0.764338	10.6358	13.2359	0.810517	2.34369	21.9009	1.1406	24.2258	2.78961		GO:0071554;;;GO:0009987;;;GO:0005575;;;GO:0044424;;;GO:0044425;;;GO:0016020;;;GO:0016021;;;GO:0008150;;;GO:0016407;;;GO:0012505;;;GO:0043226;;;GO:0003674;;;GO:0043227;;;GO:0044444;;;GO:0043229;;;GO:0016413;;;GO:0043231;;;GO:0005794;;;GO:0016740;;;GO:0005737;;;GO:0016746;;;GO:0016747;;;GO:0044464;;;GO:0003824;;;GO:0005622;;;GO:0008374;;;GO:0005623;;;GO:0031224	cell wall organization or biogenesis;;;cellular process;;;cellular_component;;;intracellular part;;;membrane part;;;membrane;;;integral component of membrane;;;biological_process;;;acetyltransferase activity;;;endomembrane system;;;organelle;;;molecular_function;;;membrane-bounded organelle;;;cytoplasmic part;;;intracellular organelle;;;O-acetyltransferase activity;;;intracellular membrane-bounde…			gi|922460275|ref|XP_013631525.1| PREDICTED: protein trichome birefringence-like 45 [Brassica oleracea var. oleracea];;;gi|674931325|emb|CDY02022.1| BnaC04g14790D [Brassica napus];;;gi|685307234|ref|XP_009144338.1| PREDICTED: protein trichome birefringence-like 45 [Brassica rapa] gi|923912715|ref|XP_013726036.1| PREDICTED: protein trichome birefringence-like 45 [Brassica napus];;;gi|674922436|emb|…	sp|O80872|TBL45_ARATH Protein trichome birefringence-like 45 OS=Arabidopsis thaliana GN=TBL45 PE=2 SV=1;;;sp|Q9LUZ6|TBL44_ARATH Protein PMR5 OS=Arabidopsis thaliana GN=PMR5 PE=2 SV=1;;;sp|Q8VY22|TBL38_ARATH Protein trichome birefringence-like 38 OS=Arabidopsis thaliana GN=TBL38 PE=2 SV=1;;;sp|Q9SIN2|TBL39_ARATH Protein trichome birefringence-like 39 OS=Arabidopsis thaliana GN=TBL39 PE=2 SV=1;;;sp…
Unigene_100149	8.24665	3.27234	1.59191	48.2335	25.3776	1.20863	2.43582	8.18338	2.6013	13.4405	2.14294		GO:0071554;;;GO:0009987;;;GO:0044036;;;GO:0044421;;;GO:0009605;;;GO:0009607;;;GO:0071944;;;GO:0010383;;;GO:0000272;;;GO:0016787;;;GO:0071704;;;GO:1901575;;;GO:0044699;;;GO:0009627;;;GO:0016798;;;GO:0045087;;;GO:0009505;;;GO:0043170;;;GO:0031012;;;GO:0044710;;;GO:0006950;;;GO:0044712;;;GO:0006952;;;GO:0010410;;;GO:0006955;;;GO:0048046;;;GO:0044464;;;GO:0045491;;;GO:0044723;;;GO:0016052;;;GO:004472…	cell wall organization or biogenesis;;;cellular process;;;cell wall macromolecule metabolic process;;;extracellular region part;;;response to external stimulus;;;response to biotic stimulus;;;cell periphery;;;cell wall polysaccharide metabolic process;;;polysaccharide catabolic process;;;hydrolase activity;;;organic substance metabolic process;;;organic substance catabolic process;;;single-organi…	K15920;;;K15920	Carbohydrate metabolism;;;Carbohydrate metabolism	gi|923766677|ref|XP_013678367.1| PREDICTED: beta-D-xylosidase 4-like [Brassica napus];;;gi|922430611|ref|XP_013621372.1| PREDICTED: beta-D-xylosidase 4-like [Brassica oleracea var. oleracea];;;gi|674885759|emb|CDY46812.1| BnaC02g43200D [Brassica napus];;;gi|674901642|emb|CDY31313.1| BnaA02g34280D [Brassica napus];;;gi|923532465|ref|XP_013700922.1| PREDICTED: beta-D-xylosidase 4-like [Brassica nap…	sp|Q9FLG1|BXL4_ARATH Beta-D-xylosidase 4 OS=Arabidopsis thaliana GN=BXL4 PE=1 SV=1;;;sp|Q9LXD6|BXL3_ARATH Beta-D-xylosidase 3 OS=Arabidopsis thaliana GN=BXL3 PE=1 SV=1;;;sp|A5JTQ3|XYL2_MEDSV Beta-xylosidase/alpha-L-arabinofuranosidase 2 OS=Medicago sativa subsp. varia GN=Xyl2 PE=2 SV=1;;;sp|A5JTQ2|XYL1_MEDSV Beta-xylosidase/alpha-L-arabinofuranosidase 1 (Fragment) OS=Medicago sativa subsp. varia …
Unigene_10015	0.288522	0.290308	0	0.620799	2.28014	0	0	0.758502	0.293715	1.80027	0.156563						gi|922549230|ref|XP_013602598.1| PREDICTED: putative cyclin-B3-1 isoform X2 [Brassica oleracea var. oleracea];;;gi|922549228|ref|XP_013602597.1| PREDICTED: putative cyclin-B3-1 isoform X1 [Brassica oleracea var. oleracea];;;gi|674949644|emb|CDX83953.1| BnaC08g16920D [Brassica napus];;;gi|923837065|ref|XP_013699499.1| PREDICTED: putative cyclin-B3-1 isoform X2 [Brassica napus];;;gi|923837062|ref|X…	sp|Q9SA32|CCB31_ARATH Putative cyclin-B3-1 OS=Arabidopsis thaliana GN=CYCB3-1 PE=3 SV=2
Unigene_100150	0.590658	0.0495262	0	5.82492	0.320344	0.0931252	0.08976	1.96688	0.250537	14.6861	0.160257				K01689;;;K01689;;;K01689;;;K01689	Overview;;;Carbohydrate metabolism;;;Overview;;;Folding, sorting and degradation	gi|922489800|ref|XP_013584671.1| PREDICTED: ethylene-responsive transcription factor WIN1 [Brassica oleracea var. oleracea];;;gi|923522893|ref|XP_013673766.1| PREDICTED: ethylene-responsive transcription factor WIN1-like [Brassica napus];;;gi|923657603|ref|XP_013646589.1| PREDICTED: ethylene-responsive transcription factor WIN1-like [Brassica napus];;;gi|923522890|ref|XP_013673757.1| PREDICTED: e…	sp|Q9XI33|WIN1_ARATH Ethylene-responsive transcription factor WIN1 OS=Arabidopsis thaliana GN=WIN1 PE=2 SV=1;;;sp|Q9LFN7|SHN2_ARATH Ethylene-responsive transcription factor SHINE 2 OS=Arabidopsis thaliana GN=SHN2 PE=2 SV=1;;;sp|Q3E958|SHN3_ARATH Ethylene-responsive transcription factor SHINE 3 OS=Arabidopsis thaliana GN=SHN3 PE=2 SV=1;;;sp|Q94AW5|ERF03_ARATH Ethylene-responsive transcription fact…
Unigene_100151	0.032874	0.165388	0.242609	6.18917	4.67635	0.0621963	0.239795	0.241985	0.0334657	13.6499	0.392452		GO:0004672;;;GO:0006464;;;GO:0004674;;;GO:0009987;;;GO:0016772;;;GO:0006468;;;GO:0016773;;;GO:0097159;;;GO:0006793;;;GO:1901265;;;GO:0006796;;;GO:0044237;;;GO:0044238;;;GO:0019538;;;GO:0005524;;;GO:0043412;;;GO:0097367;;;GO:0008150;;;GO:0008152;;;GO:0071704;;;GO:0003674;;;GO:0001882;;;GO:0030554;;;GO:0001883;;;GO:0043167;;;GO:0043168;;;GO:0043170;;;GO:0016740;;;GO:0044260;;;GO:0032549;;;GO:003255…	protein kinase activity;;;cellular protein modification process;;;protein serine/threonine kinase activity;;;cellular process;;;transferase activity, transferring phosphorus-containing groups;;;protein phosphorylation;;;phosphotransferase activity, alcohol group as acceptor;;;organic cyclic compound binding;;;phosphorus metabolic process;;;nucleoside phosphate binding;;;phosphate-containing compo…	K13430	Environmental adaptation	gi|685385294|ref|XP_009124635.1| PREDICTED: serine/threonine-protein kinase At5g01020-like isoform X1 [Brassica rapa];;;gi|923659851|ref|XP_013647202.1| PREDICTED: serine/threonine-protein kinase At5g01020-like [Brassica napus];;;gi|923906856|ref|XP_013723392.1| PREDICTED: serine/threonine-protein kinase At5g01020-like [Brassica napus] gi|674906737|emb|CDY26353.1| BnaA03g60290D [Brassica napus];;…	sp|Q8GXZ3|Y5102_ARATH Serine/threonine-protein kinase At5g01020 OS=Arabidopsis thaliana GN=At5g01020 PE=1 SV=1;;;sp|Q9LFP7|Y5158_ARATH Probable receptor-like protein kinase At5g15080 OS=Arabidopsis thaliana GN=At5g15080 PE=2 SV=1;;;sp|Q9SRH7|Y3130_ARATH Receptor-like serine/threonine-protein kinase At3g01300 OS=Arabidopsis thaliana GN=At3g01300 PE=2 SV=1;;;sp|Q9CAH1|Y1725_ARATH Putative receptor-…
Unigene_100153	1.12535	1.81171	1.18644	0	1.67407	1.49039	0.410438	0.236678	2.29122	1.02135	1.22132		GO:0090304;;;GO:0009987;;;GO:0051716;;;GO:0006725;;;GO:0032200;;;GO:0032392;;;GO:0006281;;;GO:0051276;;;GO:0044237;;;GO:0044238;;;GO:0016462;;;GO:0050896;;;GO:0034641;;;GO:0033554;;;GO:0000723;;;GO:0046483;;;GO:0016787;;;GO:0006996;;;GO:0008150;;;GO:0006807;;;GO:0017111;;;GO:0008152;;;GO:0071704;;;GO:0060249;;;GO:0003674;;;GO:0044699;;;GO:0044763;;;GO:0003678;;;GO:0042592;;;GO:1902589;;;GO:007184…	nucleic acid metabolic process;;;cellular process;;;cellular response to stimulus;;;cellular aromatic compound metabolic process;;;telomere organization;;;DNA geometric change;;;DNA repair;;;chromosome organization;;;cellular metabolic process;;;primary metabolic process;;;pyrophosphatase activity;;;response to stimulus;;;cellular nitrogen compound metabolic process;;;cellular response to stress;…			gi|923569011|ref|XP_013739021.1| PREDICTED: uncharacterized protein LOC106441803 [Brassica napus];;;gi|923750342|ref|XP_013674179.1| PREDICTED: uncharacterized protein LOC106378620 [Brassica napus];;;gi|923569001|ref|XP_013739020.1| PREDICTED: uncharacterized protein LOC106441802 [Brassica napus];;;gi|923897899|ref|XP_013719540.1| PREDICTED: uncharacterized protein LOC106423301 [Brassica napus];;…
Unigene_100154	1.70937	2.18066	2.31706	3.94069	3.88806	1.79029	5.20462	3.04938	2.2684	3.84387	3.87593		GO:0009987;;;GO:0005507;;;GO:0051716;;;GO:0048519;;;GO:0044424;;;GO:0048523;;;GO:0034059;;;GO:0070417;;;GO:0033554;;;GO:1901576;;;GO:0019222;;;GO:0016151;;;GO:0046872;;;GO:0080153;;;GO:0071704;;;GO:0080152;;;GO:0044699;;;GO:0044444;;;GO:0009628;;;GO:0071453;;;GO:0043167;;;GO:0071454;;;GO:0043169;;;GO:0009889;;;GO:0009890;;;GO:0009507;;;GO:0009892;;;GO:0006950;;;GO:0044710;;;GO:0044711;;;GO:003460…	cellular process;;;copper ion binding;;;cellular response to stimulus;;;negative regulation of biological process;;;intracellular part;;;negative regulation of cellular process;;;response to anoxia;;;cellular response to cold;;;cellular response to stress;;;organic substance biosynthetic process;;;regulation of metabolic process;;;nickel cation binding;;;metal ion binding;;;negative regulation of…			gi|922506622|ref|XP_013590123.1| PREDICTED: calvin cycle protein CP12-3, chloroplastic [Brassica oleracea var. oleracea];;;gi|923907085|ref|XP_013723495.1| PREDICTED: calvin cycle protein CP12-3, chloroplastic-like [Brassica napus] gi|674944913|emb|CDX88298.1| BnaC06g37420D [Brassica napus];;;gi|685338623|ref|XP_009106324.1| PREDICTED: calvin cycle protein CP12-3, chloroplastic [Brassica rapa];;;…	sp|Q9C9K2|CP123_ARATH Calvin cycle protein CP12-3, chloroplastic OS=Arabidopsis thaliana GN=CP12-3 PE=1 SV=1;;;sp|O22914|CP121_ARATH Calvin cycle protein CP12-1, chloroplastic OS=Arabidopsis thaliana GN=CP12-1 PE=1 SV=1;;;sp|Q9LZP9|CP122_ARATH Calvin cycle protein CP12-2, chloroplastic OS=Arabidopsis thaliana GN=CP12-2 PE=1 SV=1;;;sp|A6Q0K5|CP12_CHLRE Calvin cycle protein CP12, chloroplastic OS=C…
Unigene_100155	0.298033	4.1983	2.67079	0.480948	24.3843	11.2774	0.679365	5.48456	0.151699	67.1153	0.808624	[Q] Secondary metabolites biosynthesis, transport and catabolism	GO:0043169;;;GO:0005506;;;GO:0046914;;;GO:0044710;;;GO:0055114;;;GO:0016491;;;GO:0005488;;;GO:0003824;;;GO:0008150;;;GO:0046872;;;GO:0008152;;;GO:0003674;;;GO:0044699;;;GO:0043167	cation binding;;;iron ion binding;;;transition metal ion binding;;;single-organism metabolic process;;;oxidation-reduction process;;;oxidoreductase activity;;;binding;;;catalytic activity;;;biological_process;;;metal ion binding;;;metabolic process;;;molecular_function;;;single-organism process;;;ion binding	K05278,K05277	Biosynthesis of other secondary metabolites	gi|922433765|ref|XP_013622983.1| PREDICTED: hyoscyamine 6-dioxygenase-like [Brassica oleracea var. oleracea];;;gi|922433357|ref|XP_013622795.1| PREDICTED: hyoscyamine 6-dioxygenase-like [Brassica oleracea var. oleracea] gi|922574088|ref|XP_013615388.1| PREDICTED: hyoscyamine 6-dioxygenase-like [Brassica oleracea var. oleracea];;;gi|685382762|ref|XP_009123792.1| PREDICTED: leucoanthocyanidin dioxy…
Unigene_100156	0.263952	2.12469	2.22623	0.993882	23.4364	8.73927	0.120335	3.19199	0.671757	54.2	1.00261		GO:0005506;;;GO:0009987;;;GO:0048518;;;GO:0044042;;;GO:0000271;;;GO:1901576;;;GO:0019222;;;GO:0000023;;;GO:0046872;;;GO:0071704;;;GO:0044699;;;GO:0033692;;;GO:0043167;;;GO:0043169;;;GO:0043170;;;GO:0009250;;;GO:0009893;;;GO:0044710;;;GO:0044711;;;GO:0016051;;;GO:0044723;;;GO:0019252;;;GO:0006073;;;GO:0044093;;;GO:0046914;;;GO:0055114;;;GO:0044237;;;GO:0034637;;;GO:0043085;;;GO:0044238;;;GO:003464…	iron ion binding;;;cellular process;;;positive regulation of biological process;;;glucan metabolic process;;;polysaccharide biosynthetic process;;;organic substance biosynthetic process;;;regulation of metabolic process;;;maltose metabolic process;;;metal ion binding;;;organic substance metabolic process;;;single-organism process;;;cellular polysaccharide biosynthetic process;;;ion binding;;;cati…	K00475	Biosynthesis of other secondary metabolites	gi|922433765|ref|XP_013622983.1| PREDICTED: hyoscyamine 6-dioxygenase-like [Brassica oleracea var. oleracea];;;gi|922433357|ref|XP_013622795.1| PREDICTED: hyoscyamine 6-dioxygenase-like [Brassica oleracea var. oleracea] gi|922574088|ref|XP_013615388.1| PREDICTED: hyoscyamine 6-dioxygenase-like [Brassica oleracea var. oleracea];;;gi|923627001|ref|XP_013749328.1| PREDICTED: hyoscyamine 6-dioxygenas…	sp|Q7XZQ7|FL3H_PETCR Flavanone 3-dioxygenase OS=Petroselinum crispum GN=FHT PE=1 SV=1;;;sp|Q05965|FL3H_MATIN Naringenin,2-oxoglutarate 3-dioxygenase (Fragment) OS=Matthiola incana GN=FHT PE=2 SV=1;;;sp|Q9S818|FL3H_ARATH Naringenin,2-oxoglutarate 3-dioxygenase OS=Arabidopsis thaliana GN=F3H PE=1 SV=1;;;sp|Q07353|FL3H_PETHY Naringenin,2-oxoglutarate 3-dioxygenase (Fragment) OS=Petunia hybrida GN=AN…
Unigene_100157	0	0.066155	0.0693168	0.353667	1.95612	0.0621963	0	0.0691386	0	1.4172	0.0713549						gi|923518958|ref|XP_013659563.1| PREDICTED: phospholipid-transporting ATPase 6-like, partial [Brassica napus];;;gi|923512803|ref|XP_013751110.1| PREDICTED: phospholipid-transporting ATPase 6 [Brassica napus] gi|674922734|emb|CDY10603.1| BnaC03g70110D [Brassica napus];;;gi|922435998|ref|XP_013623688.1| PREDICTED: phospholipid-transporting ATPase 6 [Brassica oleracea var. oleracea];;;gi|685340176|r…	sp|Q9SLK6|ALA6_ARATH Phospholipid-transporting ATPase 6 OS=Arabidopsis thaliana GN=ALA6 PE=1 SV=2;;;sp|Q9LVK9|ALA7_ARATH Probable phospholipid-transporting ATPase 7 OS=Arabidopsis thaliana GN=ALA7 PE=3 SV=3;;;sp|Q9LNQ4|ALA4_ARATH Probable phospholipid-transporting ATPase 4 OS=Arabidopsis thaliana GN=ALA4 PE=3 SV=2;;;sp|Q9SGG3|ALA5_ARATH Probable phospholipid-transporting ATPase 5 OS=Arabidopsis t…
Unigene_100158	0.0546795	0	0.518828	1.00004	1.93184	0.827613	0.249283	0.402496	0.278319	10.2974	0.415398		GO:0004611;;;GO:0004612;;;GO:0097159;;;GO:1901265;;;GO:0006094;;;GO:0044238;;;GO:0005524;;;GO:1901576;;;GO:0097367;;;GO:0008150;;;GO:0005975;;;GO:0008152;;;GO:0071704;;;GO:0003674;;;GO:0001882;;;GO:0030554;;;GO:0001883;;;GO:0044699;;;GO:0046364;;;GO:0043167;;;GO:0043168;;;GO:0009058;;;GO:0032549;;;GO:0000166;;;GO:0032550;;;GO:0044710;;;GO:0044711;;;GO:0032553;;;GO:0032555;;;GO:0005996;;;GO:190136…	phosphoenolpyruvate carboxykinase activity;;;phosphoenolpyruvate carboxykinase (ATP) activity;;;organic cyclic compound binding;;;nucleoside phosphate binding;;;gluconeogenesis;;;primary metabolic process;;;ATP binding;;;organic substance biosynthetic process;;;carbohydrate derivative binding;;;biological_process;;;carbohydrate metabolic process;;;metabolic process;;;organic substance metabolic p…	K01610;;;K01610;;;K01610;;;K01610;;;K01610	Carbohydrate metabolism;;;Overview;;;Energy metabolism;;;Carbohydrate metabolism;;;Carbohydrate metabolism	gi|685321357|ref|XP_009150658.1| PREDICTED: phosphoenolpyruvate carboxykinase [ATP] [Brassica rapa];;;gi|922435188|ref|XP_013623447.1| PREDICTED: phosphoenolpyruvate carboxykinase [ATP] [Brassica oleracea var. oleracea];;;gi|923647153|ref|XP_013643220.1| PREDICTED: phosphoenolpyruvate carboxykinase [ATP]-like [Brassica napus] gi|674887002|emb|CDY45615.1| BnaCnng13230D [Brassica napus];;;gi|923647…	sp|Q9T074|PCKA_ARATH Phosphoenolpyruvate carboxykinase [ATP] OS=Arabidopsis thaliana GN=PCKA PE=1 SV=1;;;sp|P49292|PCKA1_UROPA Phosphoenolpyruvate carboxykinase [ATP] 1 OS=Urochloa panicoides GN=PCK1 PE=1 SV=1;;;sp|Q9SLZ0|PCKA_MAIZE Phosphoenolpyruvate carboxykinase [ATP] OS=Zea mays PE=2 SV=1;;;sp|Q9XFA2|PCKA2_UROPA Phosphoenolpyruvate carboxykinase [ATP] 2 OS=Urochloa panicoides GN=PCK2 PE=2 SV…
Unigene_100159	0	0	0	0.10402	0.0898952	0	0	0	0.0984286	10.9691	0
Unigene_10016	1.05179	0.302371	0	0.484945	0	0	0.274004	0.316008	0.15296	0.340922	0
Unigene_100160	0.521558	0.734703	0.329921	0.448885	0.193966	0.394708	0	0	0.106189	123.428	0.113207						gi|674856396|emb|CDY70567.1| BnaCnng68880D, partial [Brassica napus];;;gi|923842620|ref|XP_013701328.1| PREDICTED: putative cysteine-rich repeat secretory protein 17 [Brassica napus];;;gi|922490718|ref|XP_013584917.1| PREDICTED: putative cysteine-rich repeat secretory protein 17 [Brassica oleracea var. oleracea];;;gi|923618741|ref|XP_013746733.1| PREDICTED: putative cysteine-rich repeat secretory…	sp|Q9LRM2|CRR17_ARATH Putative cysteine-rich repeat secretory protein 17 OS=Arabidopsis thaliana GN=CRRSP17 PE=3 SV=1;;;sp|Q9LRL9|CRR20_ARATH Putative cysteine-rich repeat secretory protein 20 OS=Arabidopsis thaliana GN=CRRSP20 PE=5 SV=2;;;sp|Q9LRK0|CRR37_ARATH Putative cysteine-rich repeat secretory protein 37 OS=Arabidopsis thaliana GN=CRRSP37 PE=5 SV=2;;;sp|Q9LRK2|CRR35_ARATH Putative cysteine…
Unigene_100161	0.919357	0.462525	0.48463	0.593441	0.427383	0.434847	0	0	0.374362	149.356	0.399104						gi|922489945|ref|XP_013584707.1| PREDICTED: putative cysteine-rich repeat secretory protein 17 [Brassica oleracea var. oleracea] gi|923841866|ref|XP_013701111.1| PREDICTED: putative cysteine-rich repeat secretory protein 17 [Brassica napus] gi|674899817|emb|CDY33154.1| BnaCnng07250D [Brassica napus];;;gi|674876149|emb|CDY56399.1| BnaCnng30270D [Brassica napus];;;gi|923618340|ref|XP_013746626.1| P…	sp|Q9LRM2|CRR17_ARATH Putative cysteine-rich repeat secretory protein 17 OS=Arabidopsis thaliana GN=CRRSP17 PE=3 SV=1;;;sp|Q9LRM3|CRR16_ARATH Putative cysteine-rich repeat secretory protein 16 OS=Arabidopsis thaliana GN=CRRSP16 PE=3 SV=2;;;sp|Q9LRM1|CRR18_ARATH Cysteine-rich repeat secretory protein 18 OS=Arabidopsis thaliana GN=CRRSP18 PE=2 SV=1;;;sp|Q9LRM0|CRR19_ARATH Putative cysteine-rich rep…
Unigene_100162	2.18976	1.35871	1.82765	3.14106	3.4865	3.73727	2.99492	1.23769	2.01554	5.19618	3.31719						gi|922415990|ref|XP_013597956.1| PREDICTED: uncharacterized protein LOC106306047 [Brassica oleracea var. oleracea];;;gi|923830850|ref|XP_013697498.1| PREDICTED: uncharacterized protein LOC106401511 [Brassica napus] gi|674964168|emb|CDX68630.1| BnaC01g08230D [Brassica napus];;;gi|685257836|ref|XP_009128049.1| PREDICTED: uncharacterized protein LOC103852906 [Brassica rapa];;;gi|923505886|ref|XP_013…
Unigene_100163	4.06139	3.63247	3.42547	1.84484	3.35649	5.46417	4.3615	3.22685	5.05327	3.48126	3.91799		GO:0005488;;;GO:0043169;;;GO:0046914;;;GO:0046872;;;GO:0003674;;;GO:0008270;;;GO:0043167	binding;;;cation binding;;;transition metal ion binding;;;metal ion binding;;;molecular_function;;;zinc ion binding;;;ion binding			gi|674930060|emb|CDY03319.1| BnaC09g10290D [Brassica napus];;;gi|674936706|emb|CDX96741.1| BnaA08g22840D [Brassica napus];;;gi|685349548|ref|XP_009110372.1| PREDICTED: uncharacterized protein LOC103835929 isoform X2 [Brassica rapa];;;gi|685349545|ref|XP_009110371.1| PREDICTED: uncharacterized protein LOC103835929 isoform X1 [Brassica rapa];;;gi|923785594|ref|XP_013683006.1| PREDICTED: uncharacter…
Unigene_100164	2.36189	2.21262	2.4901	1.22668	2.04451	2.54249	2.82191	2.14112	2.65314	2.49472	2.6517		GO:0005488;;;GO:0043169;;;GO:0046914;;;GO:0046872;;;GO:0003674;;;GO:0008270;;;GO:0043167	binding;;;cation binding;;;transition metal ion binding;;;metal ion binding;;;molecular_function;;;zinc ion binding;;;ion binding			gi|674930060|emb|CDY03319.1| BnaC09g10290D [Brassica napus];;;gi|674936706|emb|CDX96741.1| BnaA08g22840D [Brassica napus];;;gi|685349548|ref|XP_009110372.1| PREDICTED: uncharacterized protein LOC103835929 isoform X2 [Brassica rapa];;;gi|685349545|ref|XP_009110371.1| PREDICTED: uncharacterized protein LOC103835929 isoform X1 [Brassica rapa];;;gi|923785594|ref|XP_013683006.1| PREDICTED: uncharacter…
Unigene_100166	7.34281	3.61831	2.20209	5.72199	8.14828	2.05737	6.36138	7.58563	8.94367	7.13325	6.54347				K01183,K13416,K13430,K01176;;;K01183,K13416,K13430,K01176;;;K01183,K13416,K13430,K01176;;;K01183,K13416,K13430,K01176	Carbohydrate metabolism;;;Environmental adaptation;;;Signal transduction;;;Carbohydrate metabolism	gi|685319730|ref|XP_009150070.1| PREDICTED: probable L-type lectin-domain containing receptor kinase I.5 isoform X2 [Brassica rapa];;;gi|685319728|ref|XP_009150069.1| PREDICTED: probable L-type lectin-domain containing receptor kinase I.5 isoform X1 [Brassica rapa];;;gi|923641188|ref|XP_013641305.1| PREDICTED: probable L-type lectin-domain containing receptor kinase I.5 isoform X1 [Brassica napus…	sp|Q9M1G4|LRK15_ARATH Probable L-type lectin-domain containing receptor kinase I.5 OS=Arabidopsis thaliana GN=LECRK15 PE=2 SV=2;;;sp|Q9LSR8|LRK19_ARATH L-type lectin-domain containing receptor kinase I.9 OS=Arabidopsis thaliana GN=LECRK19 PE=1 SV=2;;;sp|Q9M1G3|LRK16_ARATH Probable L-type lectin-domain containing receptor kinase I.6 OS=Arabidopsis thaliana GN=LECRK16 PE=2 SV=1;;;sp|Q9FJI4|LK111_AR…
Unigene_100167	10.441	6.91833	4.29569	6.84919	11.128	6.50434	7.66247	5.89139	5.96255	8.66711	4.69837				K00025;;;K00025;;;K00025;;;K00025;;;K00025;;;K00025	Overview;;;Carbohydrate metabolism;;;Carbohydrate metabolism;;;Amino acid metabolism;;;Carbohydrate metabolism;;;Energy metabolism	gi|685358733|ref|XP_009114001.1| PREDICTED: malate dehydrogenase, cytoplasmic 1 [Brassica rapa] gi|674900008|emb|CDY32953.1| BnaA09g16400D [Brassica napus];;;gi|922569807|ref|XP_013613225.1| PREDICTED: malate dehydrogenase, cytoplasmic 1 [Brassica oleracea var. oleracea] gi|674889094|emb|CDY43609.1| BnaC09g17480D [Brassica napus];;;gi|923708436|ref|XP_013661736.1| PREDICTED: malate dehydrogenase,…	sp|P57106|MDHC2_ARATH Malate dehydrogenase, cytoplasmic 2 OS=Arabidopsis thaliana GN=MDH2 PE=1 SV=1;;;sp|P93819|MDHC1_ARATH Malate dehydrogenase, cytoplasmic 1 OS=Arabidopsis thaliana GN=MDH1 PE=1 SV=2;;;sp|Q9FSF0|MDH_TOBAC Malate dehydrogenase OS=Nicotiana tabacum GN=MD1 PE=1 SV=1;;;sp|Q7XDC8|MDHC_ORYSJ Malate dehydrogenase, cytoplasmic OS=Oryza sativa subsp. japonica GN=Os10g0478200 PE=1 SV=3;;…
Unigene_100168	3.02545	1.95698	1.82267	2.78988	4.82211	0.817721	0.394086	2.04524	1.09997	3.18715	0.703599
Unigene_100169	0	0.876754	1.14832	0	0	1.23643	0.198626	0.229074	0	0	0.472834						gi|674251497|gb|KFK44262.1| plastid transcriptionally active 6 [Arabis alpina];;;gi|685318594|ref|XP_009149676.1| PREDICTED: uncharacterized protein LOC103873001 [Brassica rapa] gi|674925242|emb|CDY08193.1| BnaA06g15330D [Brassica napus];;;gi|922479287|ref|XP_013637739.1| PREDICTED: uncharacterized protein LOC106343147 isoform X2 [Brassica oleracea var. oleracea];;;gi|922479284|ref|XP_013637738.1…
Unigene_100170	0	0	0	0	0	0	0	0	0	14.6325	0
Unigene_100171	2.03045	0.817209	0.550457	2.87094	2.91261	0.219516	0.26448	2.19617	1.18114	4.27794	0.377761						gi|923761867|ref|XP_013677288.1| PREDICTED: lysine-specific demethylase JMJ706-like isoform X2 [Brassica napus];;;gi|674889056|emb|CDY43624.1| BnaC02g32900D [Brassica napus];;;gi|923761863|ref|XP_013677287.1| PREDICTED: lysine-specific demethylase JMJ706-like isoform X1 [Brassica napus];;;gi|922419355|ref|XP_013613508.1| PREDICTED: lysine-specific demethylase JMJ706-like isoform X2 [Brassica oler…	sp|Q336N8|JM706_ORYSJ Lysine-specific demethylase JMJ706 OS=Oryza sativa subsp. japonica GN=JMJ706 PE=2 SV=1;;;sp|A1YVX4|KDM5C_PIG Lysine-specific demethylase 5C OS=Sus scrofa GN=KDM5C PE=2 SV=1;;;sp|P41230|KDM5C_MOUSE Lysine-specific demethylase 5C OS=Mus musculus GN=Kdm5c PE=1 SV=4;;;sp|P41229|KDM5C_HUMAN Lysine-specific demethylase 5C OS=Homo sapiens GN=KDM5C PE=1 SV=2;;;sp|Q38JA7|KDM5C_CANLF …
Unigene_100172	0.557282	0.373821	0.509194	1.31898	1.89981	0.175726	0.813004	1.13297	0.226925	1.43304	0.725768		GO:0006464;;;GO:0005634;;;GO:0046914;;;GO:0009987;;;GO:0005575;;;GO:0080134;;;GO:0048583;;;GO:0044424;;;GO:0019787;;;GO:0044237;;;GO:0044238;;;GO:0008270;;;GO:0050896;;;GO:0019538;;;GO:0043412;;;GO:0008150;;;GO:0008152;;;GO:0046872;;;GO:0071704;;;GO:0043226;;;GO:0003674;;;GO:0043227;;;GO:0043229;;;GO:0043231;;;GO:0043167;;;GO:0043169;;;GO:0043170;;;GO:0044260;;;GO:0016740;;;GO:0050789;;;GO:000695…	cellular protein modification process;;;nucleus;;;transition metal ion binding;;;cellular process;;;cellular_component;;;regulation of response to stress;;;regulation of response to stimulus;;;intracellular part;;;ubiquitin-like protein transferase activity;;;cellular metabolic process;;;primary metabolic process;;;zinc ion binding;;;response to stimulus;;;protein metabolic process;;;macromolecul…			gi|922561257|ref|XP_013608924.1| PREDICTED: BOI-related E3 ubiquitin-protein ligase 1-like isoform X2 [Brassica oleracea var. oleracea];;;gi|923884425|ref|XP_013713852.1| PREDICTED: E3 ubiquitin-protein ligase BOI-like [Brassica napus];;;gi|922561255|ref|XP_013608923.1| PREDICTED: BOI-related E3 ubiquitin-protein ligase 1-like isoform X1 [Brassica oleracea var. oleracea];;;gi|674930111|emb|CDY031…	sp|Q9FHE4|BRG1_ARATH BOI-related E3 ubiquitin-protein ligase 1 OS=Arabidopsis thaliana GN=BRG1 PE=1 SV=1;;;sp|F4IDI6|BRG2_ARATH Probable BOI-related E3 ubiquitin-protein ligase 2 OS=Arabidopsis thaliana GN=BRG2 PE=1 SV=1;;;sp|O81851|BOI_ARATH E3 ubiquitin-protein ligase BOI OS=Arabidopsis thaliana GN=BOI PE=1 SV=1;;;sp|Q9LDD1|BRG3_ARATH Probable BOI-related E3 ubiquitin-protein ligase 3 OS=Arabid…
Unigene_100173	0.243394	0.489802	0.219948	0.972584	2.06897	0.296031	0.475555	1.71849	0.106189	1.1045	0.641508		GO:0006464;;;GO:0005634;;;GO:0046914;;;GO:0009987;;;GO:0005575;;;GO:0080134;;;GO:0048583;;;GO:0044424;;;GO:0019787;;;GO:0044237;;;GO:0044238;;;GO:0008270;;;GO:0050896;;;GO:0019538;;;GO:0043412;;;GO:0008150;;;GO:0008152;;;GO:0046872;;;GO:0071704;;;GO:0043226;;;GO:0003674;;;GO:0043227;;;GO:0043229;;;GO:0043231;;;GO:0043167;;;GO:0043169;;;GO:0043170;;;GO:0044260;;;GO:0016740;;;GO:0050789;;;GO:000695…	cellular protein modification process;;;nucleus;;;transition metal ion binding;;;cellular process;;;cellular_component;;;regulation of response to stress;;;regulation of response to stimulus;;;intracellular part;;;ubiquitin-like protein transferase activity;;;cellular metabolic process;;;primary metabolic process;;;zinc ion binding;;;response to stimulus;;;protein metabolic process;;;macromolecul…			gi|922561255|ref|XP_013608923.1| PREDICTED: BOI-related E3 ubiquitin-protein ligase 1-like isoform X1 [Brassica oleracea var. oleracea];;;gi|922561257|ref|XP_013608924.1| PREDICTED: BOI-related E3 ubiquitin-protein ligase 1-like isoform X2 [Brassica oleracea var. oleracea];;;gi|674930111|emb|CDY03162.1| BnaC09g19940D [Brassica napus];;;gi|923884425|ref|XP_013713852.1| PREDICTED: E3 ubiquitin-prot…	sp|Q9FHE4|BRG1_ARATH BOI-related E3 ubiquitin-protein ligase 1 OS=Arabidopsis thaliana GN=BRG1 PE=1 SV=1;;;sp|F4IDI6|BRG2_ARATH Probable BOI-related E3 ubiquitin-protein ligase 2 OS=Arabidopsis thaliana GN=BRG2 PE=1 SV=1;;;sp|O81851|BOI_ARATH E3 ubiquitin-protein ligase BOI OS=Arabidopsis thaliana GN=BOI PE=1 SV=1;;;sp|Q9LDD1|BRG3_ARATH Probable BOI-related E3 ubiquitin-protein ligase 3 OS=Arabid…
Unigene_100174	0.77966	0.410922	0.547987	1.31808	1.6914	0.491696	0.914004	1.60069	0.264565	1.38994	0.765564		GO:0006464;;;GO:0005634;;;GO:0046914;;;GO:0009987;;;GO:0005575;;;GO:0080134;;;GO:0048583;;;GO:0044424;;;GO:0019787;;;GO:0044237;;;GO:0044238;;;GO:0008270;;;GO:0050896;;;GO:0019538;;;GO:0043412;;;GO:0008150;;;GO:0008152;;;GO:0046872;;;GO:0071704;;;GO:0043226;;;GO:0003674;;;GO:0043227;;;GO:0043229;;;GO:0043231;;;GO:0043167;;;GO:0043169;;;GO:0043170;;;GO:0044260;;;GO:0016740;;;GO:0050789;;;GO:000695…	cellular protein modification process;;;nucleus;;;transition metal ion binding;;;cellular process;;;cellular_component;;;regulation of response to stress;;;regulation of response to stimulus;;;intracellular part;;;ubiquitin-like protein transferase activity;;;cellular metabolic process;;;primary metabolic process;;;zinc ion binding;;;response to stimulus;;;protein metabolic process;;;macromolecul…			gi|922561255|ref|XP_013608923.1| PREDICTED: BOI-related E3 ubiquitin-protein ligase 1-like isoform X1 [Brassica oleracea var. oleracea];;;gi|922561257|ref|XP_013608924.1| PREDICTED: BOI-related E3 ubiquitin-protein ligase 1-like isoform X2 [Brassica oleracea var. oleracea];;;gi|674930111|emb|CDY03162.1| BnaC09g19940D [Brassica napus];;;gi|923884425|ref|XP_013713852.1| PREDICTED: E3 ubiquitin-prot…	sp|Q9FHE4|BRG1_ARATH BOI-related E3 ubiquitin-protein ligase 1 OS=Arabidopsis thaliana GN=BRG1 PE=1 SV=1;;;sp|O81851|BOI_ARATH E3 ubiquitin-protein ligase BOI OS=Arabidopsis thaliana GN=BOI PE=1 SV=1;;;sp|F4IDI6|BRG2_ARATH Probable BOI-related E3 ubiquitin-protein ligase 2 OS=Arabidopsis thaliana GN=BRG2 PE=1 SV=1;;;sp|Q9LDD1|BRG3_ARATH Probable BOI-related E3 ubiquitin-protein ligase 3 OS=Arabid…
Unigene_100175	0.398546	0.401013	0.546233	1.11479	1.70451	0.716332	0.726786	1.34112	0.243432	1.80857	0.77856		GO:0006464;;;GO:0005634;;;GO:0046914;;;GO:0009987;;;GO:0005575;;;GO:0080134;;;GO:0048583;;;GO:0044424;;;GO:0019787;;;GO:0044237;;;GO:0044238;;;GO:0008270;;;GO:0050896;;;GO:0019538;;;GO:0043412;;;GO:0008150;;;GO:0008152;;;GO:0046872;;;GO:0071704;;;GO:0043226;;;GO:0003674;;;GO:0043227;;;GO:0043229;;;GO:0043231;;;GO:0043167;;;GO:0043169;;;GO:0043170;;;GO:0044260;;;GO:0016740;;;GO:0050789;;;GO:000695…	cellular protein modification process;;;nucleus;;;transition metal ion binding;;;cellular process;;;cellular_component;;;regulation of response to stress;;;regulation of response to stimulus;;;intracellular part;;;ubiquitin-like protein transferase activity;;;cellular metabolic process;;;primary metabolic process;;;zinc ion binding;;;response to stimulus;;;protein metabolic process;;;macromolecul…			gi|922561257|ref|XP_013608924.1| PREDICTED: BOI-related E3 ubiquitin-protein ligase 1-like isoform X2 [Brassica oleracea var. oleracea];;;gi|923884425|ref|XP_013713852.1| PREDICTED: E3 ubiquitin-protein ligase BOI-like [Brassica napus];;;gi|922561255|ref|XP_013608923.1| PREDICTED: BOI-related E3 ubiquitin-protein ligase 1-like isoform X1 [Brassica oleracea var. oleracea];;;gi|674930111|emb|CDY031…	sp|Q9FHE4|BRG1_ARATH BOI-related E3 ubiquitin-protein ligase 1 OS=Arabidopsis thaliana GN=BRG1 PE=1 SV=1;;;sp|O81851|BOI_ARATH E3 ubiquitin-protein ligase BOI OS=Arabidopsis thaliana GN=BOI PE=1 SV=1;;;sp|F4IDI6|BRG2_ARATH Probable BOI-related E3 ubiquitin-protein ligase 2 OS=Arabidopsis thaliana GN=BRG2 PE=1 SV=1;;;sp|Q9LDD1|BRG3_ARATH Probable BOI-related E3 ubiquitin-protein ligase 3 OS=Arabid…
Unigene_100176	0.144646	0.291082	0.152497	0	0.268967	0.273664	0	0.152105	0	100.099	0.470943						gi|674961597|emb|CDX72003.1| BnaC08g28710D [Brassica napus];;;gi|685296339|ref|XP_009139022.1| PREDICTED: arabinogalactan peptide 23 [Brassica rapa] gi|922472222|ref|XP_013635388.1| PREDICTED: arabinogalactan peptide 23 [Brassica oleracea var. oleracea] gi|923811304|ref|XP_013690971.1| PREDICTED: arabinogalactan peptide 23 [Brassica napus] gi|674885992|emb|CDY46590.1| BnaCnng14120D [Brassica napu…	sp|Q8S2W4|AGP23_ARATH Arabinogalactan peptide 23 OS=Arabidopsis thaliana GN=AGP23 PE=2 SV=2
Unigene_100177	0.0690982	0.069526	0	0	0.770923	1.83024	0.630035	0	0	0.940685	0.749909		GO:0009987;;;GO:0051716;;;GO:0033554;;;GO:0022804;;;GO:0071702;;;GO:0071705;;;GO:0045087;;;GO:0051234;;;GO:0009507;;;GO:0006950;;;GO:0000295;;;GO:0006952;;;GO:0006955;;;GO:0055085;;;GO:0051503;;;GO:0009526;;;GO:0015931;;;GO:0015932;;;GO:0008509;;;GO:0009536;;;GO:0008514;;;GO:0002376;;;GO:0022857;;;GO:0009814;;;GO:0003674;;;GO:0015711;;;GO:0005215;;;GO:0005471;;;GO:0005737;;;GO:0005739;;;GO:002289…	cellular process;;;cellular response to stimulus;;;cellular response to stress;;;active transmembrane transporter activity;;;organic substance transport;;;nitrogen compound transport;;;innate immune response;;;establishment of localization;;;chloroplast;;;response to stress;;;adenine nucleotide transmembrane transporter activity;;;defense response;;;immune response;;;transmembrane transport;;;ade…			gi|922549184|ref|XP_013602573.1| PREDICTED: ADP,ATP carrier protein 3, mitochondrial isoform X1 [Brassica oleracea var. oleracea];;;gi|923880021|ref|XP_013712382.1| PREDICTED: ADP,ATP carrier protein 3, mitochondrial isoform X1 [Brassica napus];;;gi|922549186|ref|XP_013602574.1| PREDICTED: ADP,ATP carrier protein 3, mitochondrial isoform X2 [Brassica oleracea var. oleracea] gi|923880025|ref|XP_01…	sp|O49447|ADT3_ARATH ADP,ATP carrier protein 3, mitochondrial OS=Arabidopsis thaliana GN=AAC3 PE=2 SV=1;;;sp|P25083|ADT1_SOLTU ADP,ATP carrier protein, mitochondrial OS=Solanum tuberosum GN=ANT PE=2 SV=1;;;sp|P27081|ADT2_SOLTU ADP,ATP carrier protein, mitochondrial (Fragment) OS=Solanum tuberosum GN=ANT1 PE=2 SV=1;;;sp|O22342|ADT1_GOSHI ADP,ATP carrier protein 1, mitochondrial OS=Gossypium hirsut…
Unigene_100178	0.281339	0.28308	0.415254	0.665877	1.83101	0.266141	0.153914	0.118339	0.229122	5.5536	0.305331						gi|923820372|ref|XP_013693916.1| PREDICTED: uncharacterized protein LOC106397841 [Brassica napus];;;gi|922454966|ref|XP_013629798.1| PREDICTED: uncharacterized protein LOC106335745 [Brassica oleracea var. oleracea];;;gi|685340390|ref|XP_009107001.1| PREDICTED: uncharacterized protein LOC103832693 [Brassica rapa];;;gi|923687298|ref|XP_013655489.1| PREDICTED: uncharacterized protein LOC106360438 [B…
Unigene_100179	0	1.027	0.768634	1.25495	0.813407	1.37935	0.664755	0.306663	0.593746	0.827103	1.89896
Unigene_100180	1.24523	0.902114	0.892716	0.643031	0.694645	0.61254	1.22623	0.785666	1.01411	0.960624	1.29736	[T] Signal transduction mechanisms	GO:0006464;;;GO:0009987;;;GO:0006470;;;GO:0006793;;;GO:0008138;;;GO:0006796;;;GO:0044237;;;GO:0044238;;;GO:0019538;;;GO:0042578;;;GO:0016787;;;GO:0043412;;;GO:0016788;;;GO:0008150;;;GO:0016791;;;GO:0008152;;;GO:0071704;;;GO:0003674;;;GO:0043170;;;GO:0044260;;;GO:0044267;;;GO:0003824;;;GO:0004721;;;GO:0036211;;;GO:0016311	cellular protein modification process;;;cellular process;;;protein dephosphorylation;;;phosphorus metabolic process;;;protein tyrosine/serine/threonine phosphatase activity;;;phosphate-containing compound metabolic process;;;cellular metabolic process;;;primary metabolic process;;;protein metabolic process;;;phosphoric ester hydrolase activity;;;hydrolase activity;;;macromolecule modification;;;h…	K13126;;;K13126;;;K13126	Translation;;;Folding, sorting and degradation;;;Translation	gi|922525044|ref|XP_013596062.1| PREDICTED: dual specificity protein phosphatase 1 isoform X2 [Brassica oleracea var. oleracea];;;gi|922525041|ref|XP_013596060.1| PREDICTED: dual specificity protein phosphatase 1 isoform X1 [Brassica oleracea var. oleracea];;;gi|923638018|ref|XP_013640247.1| PREDICTED: dual specificity protein phosphatase 1-like [Brassica napus];;;gi|685328952|ref|XP_009102598.1|…	sp|Q9ZR37|DUS1_ARATH Dual specificity protein phosphatase 1 OS=Arabidopsis thaliana GN=DSPTP1 PE=1 SV=1;;;sp|Q9M8K7|DUS1B_ARATH Dual specificity protein phosphatase 1B OS=Arabidopsis thaliana GN=DSPTP1B PE=1 SV=1;;;sp|Q5XIS1|SSH3_RAT Protein phosphatase Slingshot homolog 3 OS=Rattus norvegicus GN=Ssh3 PE=1 SV=1;;;sp|Q8TE77|SSH3_HUMAN Protein phosphatase Slingshot homolog 3 OS=Homo sapiens GN=SSH3…
Unigene_100181	0.2323	1.57773	1.83682	0.812223	1.29588	2.14258	1.42972	2.87029	0.591204	1.64712	2.269		GO:0005634;;;GO:0009987;;;GO:0051716;;;GO:0035335;;;GO:0044424;;;GO:0006793;;;GO:0009611;;;GO:0005515;;;GO:0006796;;;GO:0005516;;;GO:0070417;;;GO:0033554;;;GO:0016787;;;GO:0043412;;;GO:0016788;;;GO:0016791;;;GO:0071704;;;GO:0009628;;;GO:0043170;;;GO:0006950;;;GO:0034605;;;GO:0071470;;;GO:0071214;;;GO:0044464;;;GO:0071472;;;GO:0009266;;;GO:0009651;;;GO:0016311;;;GO:0006970;;;GO:0006464;;;GO:000940…	nucleus;;;cellular process;;;cellular response to stimulus;;;peptidyl-tyrosine dephosphorylation;;;intracellular part;;;phosphorus metabolic process;;;response to wounding;;;protein binding;;;phosphate-containing compound metabolic process;;;calmodulin binding;;;cellular response to cold;;;cellular response to stress;;;hydrolase activity;;;macromolecule modification;;;hydrolase activity, acting o…	K13126;;;K13126;;;K13126	Translation;;;Folding, sorting and degradation;;;Translation	gi|922525044|ref|XP_013596062.1| PREDICTED: dual specificity protein phosphatase 1 isoform X2 [Brassica oleracea var. oleracea];;;gi|922525041|ref|XP_013596060.1| PREDICTED: dual specificity protein phosphatase 1 isoform X1 [Brassica oleracea var. oleracea];;;gi|923638018|ref|XP_013640247.1| PREDICTED: dual specificity protein phosphatase 1-like [Brassica napus];;;gi|685328952|ref|XP_009102598.1|…	sp|Q9ZR37|DUS1_ARATH Dual specificity protein phosphatase 1 OS=Arabidopsis thaliana GN=DSPTP1 PE=1 SV=1;;;sp|Q9M8K7|DUS1B_ARATH Dual specificity protein phosphatase 1B OS=Arabidopsis thaliana GN=DSPTP1B PE=1 SV=1;;;sp|Q55CS7|MPL1_DICDI MAP kinase phosphatase with leucine-rich repeats protein 1 OS=Dictyostelium discoideum GN=mpl1 PE=2 SV=1;;;sp|Q55CS8|MPL2_DICDI MAP kinase phosphatase with leucine…
Unigene_100182	1.30217	1.17469	1.04147	0.579686	0.960197	1.1044	1.18731	1.46376	0.868502	1.22258	1.46195	[T] Signal transduction mechanisms	GO:0006464;;;GO:0009987;;;GO:0006470;;;GO:0006793;;;GO:0008138;;;GO:0006796;;;GO:0044237;;;GO:0044238;;;GO:0019538;;;GO:0042578;;;GO:0016787;;;GO:0043412;;;GO:0016788;;;GO:0008150;;;GO:0016791;;;GO:0008152;;;GO:0071704;;;GO:0003674;;;GO:0043170;;;GO:0044260;;;GO:0044267;;;GO:0003824;;;GO:0004721;;;GO:0036211;;;GO:0016311	cellular protein modification process;;;cellular process;;;protein dephosphorylation;;;phosphorus metabolic process;;;protein tyrosine/serine/threonine phosphatase activity;;;phosphate-containing compound metabolic process;;;cellular metabolic process;;;primary metabolic process;;;protein metabolic process;;;phosphoric ester hydrolase activity;;;hydrolase activity;;;macromolecule modification;;;h…	K13126;;;K13126;;;K13126	Translation;;;Folding, sorting and degradation;;;Translation	gi|922525041|ref|XP_013596060.1| PREDICTED: dual specificity protein phosphatase 1 isoform X1 [Brassica oleracea var. oleracea];;;gi|922525044|ref|XP_013596062.1| PREDICTED: dual specificity protein phosphatase 1 isoform X2 [Brassica oleracea var. oleracea];;;gi|923638018|ref|XP_013640247.1| PREDICTED: dual specificity protein phosphatase 1-like [Brassica napus];;;gi|685328952|ref|XP_009102598.1|…	sp|Q9ZR37|DUS1_ARATH Dual specificity protein phosphatase 1 OS=Arabidopsis thaliana GN=DSPTP1 PE=1 SV=1;;;sp|Q9M8K7|DUS1B_ARATH Dual specificity protein phosphatase 1B OS=Arabidopsis thaliana GN=DSPTP1B PE=1 SV=1;;;sp|Q75QN6|DPHS1_ARATH Dual specificity protein phosphatase PHS1 OS=Arabidopsis thaliana GN=PHS1 PE=1 SV=1;;;sp|Q8TE77|SSH3_HUMAN Protein phosphatase Slingshot homolog 3 OS=Homo sapiens…
Unigene_100183	0.996283	0.891068	1.6339	0.476368	0.823367	1.1519	1.16074	1.92071	0.901525	1.88377	1.44166	[T] Signal transduction mechanisms	GO:0005634;;;GO:0009987;;;GO:0051716;;;GO:0035335;;;GO:0044424;;;GO:0006793;;;GO:0009611;;;GO:0005515;;;GO:0006796;;;GO:0005516;;;GO:0070417;;;GO:0033554;;;GO:0016787;;;GO:0043412;;;GO:0016788;;;GO:0016791;;;GO:0071704;;;GO:0009628;;;GO:0043170;;;GO:0006950;;;GO:0034605;;;GO:0071470;;;GO:0071214;;;GO:0044464;;;GO:0071472;;;GO:0009266;;;GO:0009651;;;GO:0016311;;;GO:0006970;;;GO:0006464;;;GO:000940…	nucleus;;;cellular process;;;cellular response to stimulus;;;peptidyl-tyrosine dephosphorylation;;;intracellular part;;;phosphorus metabolic process;;;response to wounding;;;protein binding;;;phosphate-containing compound metabolic process;;;calmodulin binding;;;cellular response to cold;;;cellular response to stress;;;hydrolase activity;;;macromolecule modification;;;hydrolase activity, acting o…	K13126;;;K13126;;;K13126	Translation;;;Folding, sorting and degradation;;;Translation	gi|922525041|ref|XP_013596060.1| PREDICTED: dual specificity protein phosphatase 1 isoform X1 [Brassica oleracea var. oleracea];;;gi|923638018|ref|XP_013640247.1| PREDICTED: dual specificity protein phosphatase 1-like [Brassica napus];;;gi|922525044|ref|XP_013596062.1| PREDICTED: dual specificity protein phosphatase 1 isoform X2 [Brassica oleracea var. oleracea];;;gi|685328952|ref|XP_009102598.1|…	sp|Q9ZR37|DUS1_ARATH Dual specificity protein phosphatase 1 OS=Arabidopsis thaliana GN=DSPTP1 PE=1 SV=1;;;sp|Q9M8K7|DUS1B_ARATH Dual specificity protein phosphatase 1B OS=Arabidopsis thaliana GN=DSPTP1B PE=1 SV=1;;;sp|Q75QN6|DPHS1_ARATH Dual specificity protein phosphatase PHS1 OS=Arabidopsis thaliana GN=PHS1 PE=1 SV=1;;;sp|Q8TE77|SSH3_HUMAN Protein phosphatase Slingshot homolog 3 OS=Homo sapiens…
Unigene_100184	0.115286	0.232	0.121544	1.05424	0.911085	0	1.787	0.242463	0.0586806	6.80106	0.750705						gi|922413559|ref|XP_013586059.1| PREDICTED: LOW QUALITY PROTEIN: cationic amino acid transporter 7, chloroplastic [Brassica oleracea var. oleracea];;;gi|923758698|ref|XP_013676515.1| PREDICTED: cationic amino acid transporter 7, chloroplastic isoform X1 [Brassica napus];;;gi|685267013|ref|XP_009122720.1| PREDICTED: cationic amino acid transporter 7, chloroplastic [Brassica rapa];;;gi|923758702|re…	sp|Q9SQZ0|CAAT7_ARATH Cationic amino acid transporter 7, chloroplastic OS=Arabidopsis thaliana GN=CAT7 PE=3 SV=1;;;sp|Q9LZ20|CAAT6_ARATH Cationic amino acid transporter 6, chloroplastic OS=Arabidopsis thaliana GN=CAT6 PE=2 SV=1;;;sp|Q84MA5|CAAT1_ARATH Cationic amino acid transporter 1 OS=Arabidopsis thaliana GN=CAT1 PE=1 SV=1;;;sp|O64759|CAAT5_ARATH Cationic amino acid transporter 5 OS=Arabidopsi…
Unigene_100185	0	1.42501	0.89587	0.304726	0.131674	1.33974	1.03306	0.744639	0.43252	0.803348	1.53702
Unigene_100186	0	1.0154	0.443305	0	0	0.318214	0	0.0884332	0	0.763243	0						gi|89257651|gb|ABD65138.1| MATH domain containing protein [Brassica oleracea];;;gi|922529745|ref|XP_013597173.1| PREDICTED: MATH domain and coiled-coil domain-containing protein At3g58210-like isoform X1 [Brassica oleracea var. oleracea];;;gi|923553193|ref|XP_013737321.1| PREDICTED: MATH domain and coiled-coil domain-containing protein At3g58210-like [Brassica napus];;;gi|674942818|emb|CDX90477.1…	sp|Q9M2J1|MCC19_ARATH MATH domain and coiled-coil domain-containing protein At3g58250 OS=Arabidopsis thaliana GN=At3g58250 PE=3 SV=2;;;sp|Q9M2H9|MCC26_ARATH MATH domain and coiled-coil domain-containing protein At3g58370 OS=Arabidopsis thaliana GN=At3g58370 PE=3 SV=3;;;sp|D5K228|RTM3_ARATH Protein RESTRICTED TEV MOVEMENT 3 OS=Arabidopsis thaliana GN=RTM3 PE=1 SV=1;;;sp|Q9C870|MCC01_ARATH MATH dom…
Unigene_100187	1.76527	0.322946	1.01514	3.62561	11.0412	0.303621	2.04855	0.843778	0.163368	27.4911	1.56749		GO:0005634;;;GO:0009987;;;GO:0032259;;;GO:0032774;;;GO:0009741;;;GO:0018193;;;GO:0061458;;;GO:0019219;;;GO:1901576;;;GO:0008213;;;GO:0019222;;;GO:0097305;;;GO:0071704;;;GO:0018205;;;GO:0001067;;;GO:1901360;;;GO:1901363;;;GO:1901362;;;GO:0001071;;;GO:0010033;;;GO:0042802;;;GO:0051252;;;GO:0051253;;;GO:0010556;;;GO:0009790;;;GO:0010558;;;GO:0009791;;;GO:0006464;;;GO:0009793;;;GO:0045892;;;GO:000672…	nucleus;;;cellular process;;;methylation;;;RNA biosynthetic process;;;response to brassinosteroid;;;peptidyl-amino acid modification;;;reproductive system development;;;regulation of nucleobase-containing compound metabolic process;;;organic substance biosynthetic process;;;protein alkylation;;;regulation of metabolic process;;;response to alcohol;;;organic substance metabolic process;;;peptidyl-…	K14486	Signal transduction	gi|922552930|ref|XP_013604468.1| PREDICTED: auxin response factor 5-like [Brassica oleracea var. oleracea];;;gi|674949432|emb|CDX83741.1| BnaC08g19040D [Brassica napus];;;gi|923920319|ref|XP_013729454.1| PREDICTED: auxin response factor 5-like [Brassica napus] gi|923920322|ref|XP_013729455.1| PREDICTED: auxin response factor 5-like [Brassica napus];;;gi|379323202|gb|AFD01300.1| auxin response fac…	sp|P93024|ARFE_ARATH Auxin response factor 5 OS=Arabidopsis thaliana GN=ARF5 PE=1 SV=3
Unigene_100188	0.763973	0	0.268481	0.821902	0.710299	0.722704	1.16098	1.33895	1.81469	0.866711	0.55275		GO:0043170;;;GO:0008233;;;GO:0008236;;;GO:0006508;;;GO:0008238;;;GO:0044238;;;GO:0004175;;;GO:0003824;;;GO:0019538;;;GO:0016787;;;GO:0017171;;;GO:0008150;;;GO:0008152;;;GO:0070008;;;GO:0071704;;;GO:0003674;;;GO:0070011;;;GO:0004252	macromolecule metabolic process;;;peptidase activity;;;serine-type peptidase activity;;;proteolysis;;;exopeptidase activity;;;primary metabolic process;;;endopeptidase activity;;;catalytic activity;;;protein metabolic process;;;hydrolase activity;;;serine hydrolase activity;;;biological_process;;;metabolic process;;;serine-type exopeptidase activity;;;organic substance metabolic process;;;molecul…			gi|674960735|emb|CDX73235.1| BnaC06g36830D [Brassica napus];;;gi|674946140|emb|CDX87635.1| BnaA07g32380D [Brassica napus];;;gi|923844867|ref|XP_013702029.1| PREDICTED: prolyl endopeptidase-like [Brassica napus];;;gi|923894056|ref|XP_013717916.1| PREDICTED: prolyl endopeptidase-like [Brassica napus];;;gi|923689449|ref|XP_013656097.1| PREDICTED: prolyl endopeptidase-like [Brassica napus];;;gi|68527…	sp|O70196|PPCE_RAT Prolyl endopeptidase OS=Rattus norvegicus GN=Prep PE=1 SV=1;;;sp|P23687|PPCE_PIG Prolyl endopeptidase OS=Sus scrofa GN=PREP PE=1 SV=1;;;sp|Q9QUR6|PPCE_MOUSE Prolyl endopeptidase OS=Mus musculus GN=Prep PE=1 SV=1;;;sp|P48147|PPCE_HUMAN Prolyl endopeptidase OS=Homo sapiens GN=PREP PE=1 SV=2
Unigene_100189	0	0	0	0	0	0	0	0	0	7.21835	0						gi|685358188|ref|XP_009113783.1| PREDICTED: agamous-like MADS-box protein AGL9 homolog isoform X2 [Brassica rapa];;;gi|685358186|ref|XP_009113782.1| PREDICTED: agamous-like MADS-box protein AGL9 homolog isoform X1 [Brassica rapa];;;gi|674948439|emb|CDX84935.1| BnaC05g21200D [Brassica napus];;;gi|674905427|emb|CDY27603.1| BnaA09g28040D [Brassica napus];;;gi|923822138|ref|XP_013694588.1| PREDICTED:…	sp|O22456|SEP3_ARATH Developmental protein SEPALLATA 3 OS=Arabidopsis thaliana GN=SEP3 PE=1 SV=1;;;sp|O04067|AGL9_SINAL Agamous-like MADS-box protein AGL9 homolog OS=Sinapis alba GN=AGL9 PE=2 SV=1;;;sp|Q42464|AGL9_SOLLC Agamous-like MADS-box protein AGL9 homolog OS=Solanum lycopersicum GN=TDR5 PE=2 SV=1;;;sp|O65874|MTF1_PEA MADS-box transcription factor 1 OS=Pisum sativum GN=MTF1 PE=2 SV=1;;;sp|Q…
Unigene_100190	0.221849	0.558056	0.350837	0.477342	0.257828	0.682061	0.101141	0.0583225	0.508145	147.801	0.541728		GO:0005634;;;GO:0009987;;;GO:0032774;;;GO:0097159;;;GO:0046983;;;GO:0044424;;;GO:0005515;;;GO:1903506;;;GO:0046483;;;GO:0019219;;;GO:1901576;;;GO:0019222;;;GO:0006807;;;GO:0071704;;;GO:0009889;;;GO:0043170;;;GO:1901360;;;GO:1901363;;;GO:1901362;;;GO:0001071;;;GO:0044464;;;GO:0051252;;;GO:0010556;;;GO:0090304;;;GO:0006725;;;GO:0016070;;;GO:0005575;;;GO:0044237;;;GO:0044238;;;GO:0006351;;;GO:003464…	nucleus;;;cellular process;;;RNA biosynthetic process;;;organic cyclic compound binding;;;protein dimerization activity;;;intracellular part;;;protein binding;;;regulation of nucleic acid-templated transcription;;;heterocycle metabolic process;;;regulation of nucleobase-containing compound metabolic process;;;organic substance biosynthetic process;;;regulation of metabolic process;;;nitrogen comp…			gi|922482940|ref|XP_013638953.1| PREDICTED: developmental protein SEPALLATA 3 isoform X1 [Brassica oleracea var. oleracea];;;gi|674948439|emb|CDX84935.1| BnaC05g21200D [Brassica napus];;;gi|922482943|ref|XP_013638955.1| PREDICTED: developmental protein SEPALLATA 3 isoform X2 [Brassica oleracea var. oleracea];;;gi|530339729|gb|AGT20513.1| SEP3 [Brassica oleracea var. viridis];;;gi|674905427|emb|CD…	sp|O04067|AGL9_SINAL Agamous-like MADS-box protein AGL9 homolog OS=Sinapis alba GN=AGL9 PE=2 SV=1;;;sp|O22456|SEP3_ARATH Developmental protein SEPALLATA 3 OS=Arabidopsis thaliana GN=SEP3 PE=1 SV=1;;;sp|O65874|MTF1_PEA MADS-box transcription factor 1 OS=Pisum sativum GN=MTF1 PE=2 SV=1;;;sp|Q03489|AGL9_PETHY Agamous-like MADS-box protein AGL9 homolog OS=Petunia hybrida GN=FBP2 PE=1 SV=2;;;sp|Q38694…
Unigene_100191	0.497634	0	0.131161	2.14147	1.85069	0.117688	0.113435	0.130824	0.253296	7.05694	0				K00847;;;K00847;;;K00847	Carbohydrate metabolism;;;Carbohydrate metabolism;;;Carbohydrate metabolism	gi|674965555|emb|CDX67798.1| BnaA07g18380D [Brassica napus];;;gi|923841227|ref|XP_013700934.1| PREDICTED: probable fructokinase-4 [Brassica napus] gi|674935098|emb|CDX98377.1| BnaC06g17380D [Brassica napus];;;gi|923675485|ref|XP_013651992.1| PREDICTED: probable fructokinase-4 [Brassica napus];;;gi|922508693|ref|XP_013590737.1| PREDICTED: probable fructokinase-4 [Brassica oleracea var. oleracea];;…	sp|Q9M1B9|SCRK4_ARATH Probable fructokinase-4 OS=Arabidopsis thaliana GN=At3g59480 PE=2 SV=1;;;sp|Q9SID0|SCRK1_ARATH Probable fructokinase-1 OS=Arabidopsis thaliana GN=At2g31390 PE=2 SV=1;;;sp|Q9LNE4|SCRK3_ARATH Probable fructokinase-3 OS=Arabidopsis thaliana GN=At1g06020 PE=2 SV=1;;;sp|P37829|SCRK_SOLTU Fructokinase OS=Solanum tuberosum PE=2 SV=1;;;sp|Q42896|SCRK2_SOLLC Fructokinase-2 OS=Solanum…
Unigene_100193	1.03978	0.261555	0	0.372876	0.966733	0.655744	0.158012	0.0911172	0.441042	1.17961	0.658266						gi|685360677|ref|XP_009114833.1| PREDICTED: uncharacterized protein LOC103840110 [Brassica rapa];;;gi|685382486|ref|XP_009123707.1| PREDICTED: uncharacterized protein LOC103848579 [Brassica rapa];;;gi|685262507|ref|XP_009150966.1| PREDICTED: uncharacterized protein LOC103874304 [Brassica rapa] gi|685296984|ref|XP_009139314.1| PREDICTED: uncharacterized protein LOC103863309 [Brassica rapa];;;gi|68…
Unigene_100194	0	0.135261	0	0	0	0.0635836	0	0	0	8.31162	0.0729465		GO:0016020;;;GO:0005575;;;GO:0031224;;;GO:0031225;;;GO:0044425;;;GO:0003674;;;GO:0009055	membrane;;;cellular_component;;;intrinsic component of membrane;;;anchored component of membrane;;;membrane part;;;molecular_function;;;electron carrier activity			gi|922491260|ref|XP_013585082.1| PREDICTED: mavicyanin-like [Brassica oleracea var. oleracea];;;gi|923782913|ref|XP_013682381.1| PREDICTED: mavicyanin-like [Brassica napus] gi|674934188|emb|CDX99343.1| BnaC05g34580D [Brassica napus];;;gi|685310556|ref|XP_009145879.1| PREDICTED: mavicyanin-like [Brassica rapa];;;gi|923875347|ref|XP_013710903.1| PREDICTED: mavicyanin-like [Brassica napus] gi|674941…	sp|Q9SK27|ENL1_ARATH Early nodulin-like protein 1 OS=Arabidopsis thaliana GN=At2g25060 PE=1 SV=2;;;sp|Q8LC95|ENL3_ARATH Early nodulin-like protein 3 OS=Arabidopsis thaliana GN=At5g25090 PE=1 SV=2;;;sp|Q9T076|ENL2_ARATH Early nodulin-like protein 2 OS=Arabidopsis thaliana GN=At4g27520 PE=1 SV=1;;;sp|Q5JNJ5|ENL1_ORYSJ Early nodulin-like protein 1 OS=Oryza sativa subsp. japonica GN=ENODL1 PE=1 SV=1;…
Unigene_100195	5.57375	2.18859	2.86648	1.17003	7.58364	1.41462	10.784	23.8736	4.42855	3.23876	8.55723		GO:0016705;;;GO:0043169;;;GO:0005506;;;GO:0046914;;;GO:0020037;;;GO:0097159;;;GO:0044710;;;GO:0055114;;;GO:0016491;;;GO:1901363;;;GO:0003824;;;GO:0005488;;;GO:0004497;;;GO:0008150;;;GO:0046872;;;GO:0008152;;;GO:0003674;;;GO:0046906;;;GO:0044699;;;GO:0043167	oxidoreductase activity, acting on paired donors, with incorporation or reduction of molecular oxygen;;;cation binding;;;iron ion binding;;;transition metal ion binding;;;heme binding;;;organic cyclic compound binding;;;single-organism metabolic process;;;oxidation-reduction process;;;oxidoreductase activity;;;heterocyclic compound binding;;;catalytic activity;;;binding;;;monooxygenase activity;;…	K00517;;;K00517	Metabolism of terpenoids and polyketides;;;Biosynthesis of other secondary metabolites	gi|922462668|ref|XP_013632256.1| PREDICTED: cytochrome P450 71B2-like isoform X2 [Brassica oleracea var. oleracea] gi|923803969|ref|XP_013688340.1| PREDICTED: cytochrome P450 71B2-like [Brassica napus];;;gi|922462342|ref|XP_013632170.1| PREDICTED: cytochrome P450 71B2-like isoform X2 [Brassica oleracea var. oleracea];;;gi|674943900|emb|CDX89503.1| BnaC04g35220D [Brassica napus];;;gi|922462665|ref…	sp|O65788|C71B2_ARATH Cytochrome P450 71B2 OS=Arabidopsis thaliana GN=CYP71B2 PE=2 SV=2;;;sp|Q9LTM3|C71BK_ARATH Cytochrome P450 71B20 OS=Arabidopsis thaliana GN=CYP71B20 PE=2 SV=1;;;sp|Q9LTM4|C71BJ_ARATH Cytochrome P450 71B19 OS=Arabidopsis thaliana GN=CYP71B19 PE=2 SV=1;;;sp|Q9LTM6|C71BH_ARATH Cytochrome P450 71B17 OS=Arabidopsis thaliana GN=CYP71B17 PE=3 SV=1;;;sp|Q9LTM0|C71BN_ARATH Cytochrome …
Unigene_100196	0	0.229319	0.180209	8.33644	9.1645	0.0538991	0	0.359492	0.23201	9.82515	0		GO:0009506;;;GO:0055044;;;GO:0016020;;;GO:0030054;;;GO:0005575;;;GO:0005911	plasmodesma;;;symplast;;;membrane;;;cell junction;;;cellular_component;;;cell-cell junction	K14297	Translation	gi|922506243|ref|XP_013590000.1| PREDICTED: thaumatin-like protein isoform X1 [Brassica oleracea var. oleracea] gi|923842578|ref|XP_013701316.1| PREDICTED: thaumatin-like protein isoform X1 [Brassica napus] gi|674960495|emb|CDX72995.1| BnaC06g34430D [Brassica napus];;;gi|922506246|ref|XP_013590001.1| PREDICTED: thaumatin-like protein isoform X2 [Brassica oleracea var. oleracea] gi|923842583|ref|X…	sp|P50699|TLPH_ARATH Thaumatin-like protein OS=Arabidopsis thaliana GN=At1g18250 PE=2 SV=2;;;sp|P28493|PR5_ARATH Pathogenesis-related protein 5 OS=Arabidopsis thaliana GN=At1g75040 PE=1 SV=1;;;sp|P83332|TLP1_PRUPE Thaumatin-like protein 1 OS=Prunus persica PE=2 SV=1;;;sp|Q9FSG7|TP1A_MALDO Thaumatin-like protein 1a OS=Malus domestica GN=TL1 PE=1 SV=1;;;sp|O80327|TLP1_PYRPY Thaumatin-like protein 1…
Unigene_100197	0	0.109156	0.343118	0.11671	0	0.307872	0	0	0	35.0758	0				K13065;;;K13065;;;K13065	Biosynthesis of other secondary metabolites;;;Biosynthesis of other secondary metabolites;;;Biosynthesis of other secondary metabolites	gi|923842468|ref|XP_013701279.1| PREDICTED: spermidine hydroxycinnamoyl transferase-like [Brassica napus];;;gi|922563347|ref|XP_013609963.1| PREDICTED: spermidine hydroxycinnamoyl transferase-like [Brassica oleracea var. oleracea];;;gi|685355034|ref|XP_009112574.1| PREDICTED: spermidine hydroxycinnamoyl transferase-like [Brassica rapa];;;gi|923521697|ref|XP_013670061.1| PREDICTED: spermidine hydr…	sp|O64470|SHT_ARATH Spermidine hydroxycinnamoyl transferase OS=Arabidopsis thaliana GN=SHT PE=1 SV=1;;;sp|G0LD36|RAS_MELOI Rosmarinate synthase OS=Melissa officinalis GN=RAS PE=1 SV=1;;;sp|A0PDV5|RAS_PLESU Rosmarinate synthase OS=Plectranthus scutellarioides GN=RAS PE=1 SV=1;;;sp|O23918|HCBT3_DIACA Anthranilate N-benzoyltransferase protein 3 OS=Dianthus caryophyllus GN=HCBT3 PE=1 SV=1;;;sp|O23917…
Unigene_100198	19.8795	2.50613	0.632162	19.6502	28.7321	0.698122	1.26168	6.20837	5.96321	13.9713	1.6519		GO:0048513;;;GO:0009987;;;GO:0000003;;;GO:0055044;;;GO:0051716;;;GO:0009733;;;GO:0009734;;;GO:0007049;;;GO:0044425;;;GO:0071944;;;GO:0023052;;;GO:0022414;;;GO:0071310;;;GO:0048532;;;GO:0016020;;;GO:0016021;;;GO:0005911;;;GO:0006810;;;GO:0009755;;;GO:0044699;;;GO:0044700;;;GO:0044702;;;GO:0010014;;;GO:0009888;;;GO:0009506;;;GO:0051234;;;GO:0044707;;;GO:0044464;;;GO:0010033;;;GO:0009653;;;GO:000991…	organ development;;;cellular process;;;reproduction;;;symplast;;;cellular response to stimulus;;;response to auxin;;;auxin-activated signaling pathway;;;cell cycle;;;membrane part;;;cell periphery;;;signaling;;;reproductive process;;;cellular response to organic substance;;;anatomical structure arrangement;;;membrane;;;integral component of membrane;;;cell-cell junction;;;transport;;;hormone-medi…			gi|922560976|ref|XP_013608774.1| PREDICTED: protein TORNADO 2 [Brassica oleracea var. oleracea] gi|923607960|ref|XP_013743295.1| PREDICTED: protein TORNADO 2 [Brassica napus] gi|923709186|ref|XP_013661940.1| PREDICTED: protein TORNADO 2 [Brassica napus] gi|674897759|emb|CDY35176.1| BnaA09g18130D [Brassica napus];;;gi|674930149|emb|CDY03200.1| BnaC09g19560D [Brassica napus];;;gi|685359514|ref|XP_0…	sp|Q9FIQ5|TRN2_ARATH Protein TORNADO 2 OS=Arabidopsis thaliana GN=TRN2 PE=1 SV=1;;;sp|Q9ZUN5|TET2_ARATH Tetraspanin-2 OS=Arabidopsis thaliana GN=TET2 PE=2 SV=1;;;sp|Q8S8Q6|TET8_ARATH Tetraspanin-8 OS=Arabidopsis thaliana GN=TET8 PE=2 SV=1;;;sp|Q9M1E7|TET3_ARATH Tetraspanin-3 OS=Arabidopsis thaliana GN=TET3 PE=2 SV=1;;;sp|Q9LSS4|TET4_ARATH Tetraspanin-4 OS=Arabidopsis thaliana GN=TET4 PE=3 SV=1;;;…
Unigene_100199	1.81081	0.248458	0.0867775	0	0	0.0778634	0.600398	0.0865545	0.251374	4.48217	0.535974						gi|923841582|ref|XP_013701030.1| PREDICTED: probable mitochondrial chaperone bcs1 [Brassica napus];;;gi|685359878|ref|XP_009114486.1| PREDICTED: probable mitochondrial chaperone bcs1 [Brassica rapa];;;gi|923719608|ref|XP_013664576.1| PREDICTED: probable mitochondrial chaperone bcs1 [Brassica napus];;;gi|674886212|emb|CDY46363.1| BnaA09g19770D [Brassica napus];;;gi|674893635|emb|CDY39165.1| BnaC09…	sp|Q9LP11|AATP1_ARATH AAA-ATPase At1g43910 OS=Arabidopsis thaliana GN=At1g43910 PE=1 SV=1;;;sp|Q9FN75|AATPI_ARATH AAA-ATPase At5g17760 OS=Arabidopsis thaliana GN=At5g17760 PE=2 SV=1;;;sp|F4IQG2|AATP2_ARATH AAA-ATPase At2g18190 OS=Arabidopsis thaliana GN=At2g18190 PE=2 SV=1;;;sp|Q8GW96|AATP3_ARATH AAA-ATPase At2g18193 OS=Arabidopsis thaliana GN=At2g18193 PE=2 SV=1
Unigene_1002	0	0	0	0	0	0	2.94538	2.19382	0	0	0		GO:0003824;;;GO:0016209;;;GO:0008150;;;GO:0044710;;;GO:0008152;;;GO:0003674;;;GO:0055114;;;GO:0044699;;;GO:0016491	catalytic activity;;;antioxidant activity;;;biological_process;;;single-organism metabolic process;;;metabolic process;;;molecular_function;;;oxidation-reduction process;;;single-organism process;;;oxidoreductase activity			gi|590574979|ref|XP_007012557.1| Thioredoxin superfamily protein, Q [Theobroma cacao] gi|508782920|gb|EOY30176.1| Thioredoxin superfamily protein, Q [Theobroma cacao];;;gi|658005341|ref|XP_008337814.1| PREDICTED: peroxiredoxin Q, chloroplastic [Malus domestica];;;gi|743893393|ref|XP_011039927.1| PREDICTED: peroxiredoxin Q, chloroplastic [Populus euphratica];;;gi|659126259|ref|XP_008463093.1| PRED…	sp|Q6QPJ6|PRXQ_POPJC Peroxiredoxin Q, chloroplastic OS=Populus jackii GN=PRXQ PE=1 SV=1;;;sp|Q9MB35|PERQ_SEDLI Peroxiredoxin Q, chloroplastic (Fragment) OS=Sedum lineare GN=PRXQ PE=1 SV=1;;;sp|Q5S1S6|PRXQ_WHEAT Peroxiredoxin Q, chloroplastic OS=Triticum aestivum GN=PRX1 PE=1 SV=1;;;sp|Q75SY5|PRXQ_GENTR Peroxiredoxin Q, chloroplastic OS=Gentiana triflora GN=AFP1 PE=1 SV=1;;;sp|Q6UBI3|PERQ_SUASA Pe…
Unigene_100201	19.7795	5.86071	3.19834	21.0183	15.0053	8.4946	6.97056	9.18755	6.30009	40.8867	6.97985		GO:0030529;;;GO:0009987;;;GO:0005575;;;GO:0044424;;;GO:0006412;;;GO:0044237;;;GO:0005198;;;GO:0044238;;;GO:0005840;;;GO:0034641;;;GO:0019538;;;GO:0043603;;;GO:0043604;;;GO:0034645;;;GO:1901576;;;GO:0008150;;;GO:0003735;;;GO:0006807;;;GO:0008152;;;GO:0071704;;;GO:0044249;;;GO:0043226;;;GO:0003674;;;GO:0043228;;;GO:0044444;;;GO:0043229;;;GO:0032991;;;GO:0043232;;;GO:1901564;;;GO:0043170;;;GO:000905…	ribonucleoprotein complex;;;cellular process;;;cellular_component;;;intracellular part;;;translation;;;cellular metabolic process;;;structural molecule activity;;;primary metabolic process;;;ribosome;;;cellular nitrogen compound metabolic process;;;protein metabolic process;;;cellular amide metabolic process;;;amide biosynthetic process;;;cellular macromolecule biosynthetic process;;;organic subs…	K02976	Translation	gi|685296530|ref|XP_009139107.1| PREDICTED: 40S ribosomal protein S26-3-like [Brassica rapa] gi|923617755|ref|XP_013746453.1| PREDICTED: 40S ribosomal protein S26-3-like isoform X1 [Brassica napus];;;gi|674957235|emb|CDX75988.1| BnaA04g02520D [Brassica napus];;;gi|727445974|ref|XP_010504539.1| PREDICTED: 40S ribosomal protein S26-3-like [Camelina sativa] gi|727468645|ref|XP_010516242.1| PREDICTED…	sp|Q9LYK9|RS263_ARATH 40S ribosomal protein S26-3 OS=Arabidopsis thaliana GN=RPS26C PE=2 SV=1;;;sp|Q8LPJ7|RS262_ARATH 40S ribosomal protein S26-2 OS=Arabidopsis thaliana GN=RPS26B PE=2 SV=2;;;sp|P49206|RS261_ARATH 40S ribosomal protein S26-1 OS=Arabidopsis thaliana GN=RPS26A PE=2 SV=2
Unigene_100202	0	0.141394	0.444454	0	0	0.664663	1.02503	0.295541	0	0.637684	0.457522						gi|923907713|ref|XP_013723775.1| PREDICTED: probable LRR receptor-like serine/threonine-protein kinase At1g29720 [Brassica napus];;;gi|685347543|ref|XP_009109648.1| PREDICTED: probable LRR receptor-like serine/threonine-protein kinase At1g29720 isoform X2 [Brassica rapa];;;gi|685347540|ref|XP_009109646.1| PREDICTED: probable LRR receptor-like serine/threonine-protein kinase At1g29720 isoform X1 […	sp|Q9ASQ6|Y1972_ARATH Probable LRR receptor-like serine/threonine-protein kinase At1g29720 OS=Arabidopsis thaliana GN=RFK1 PE=2 SV=3
Unigene_100203	0	0.668301	0.233414	1.4291	0.205842	1.67549	0.807474	0	0.225381	1.75818	1.20138						gi|923907713|ref|XP_013723775.1| PREDICTED: probable LRR receptor-like serine/threonine-protein kinase At1g29720 [Brassica napus];;;gi|922444251|ref|XP_013626473.1| PREDICTED: probable LRR receptor-like serine/threonine-protein kinase At1g29720 isoform X4 [Brassica oleracea var. oleracea];;;gi|922444245|ref|XP_013626470.1| PREDICTED: probable LRR receptor-like serine/threonine-protein kinase At1g…	sp|Q9ASQ6|Y1972_ARATH Probable LRR receptor-like serine/threonine-protein kinase At1g29720 OS=Arabidopsis thaliana GN=RFK1 PE=2 SV=3
Unigene_100204	0.0589908	0.029678	0.248772	0.031732	0.0274232	0.0837063	0.69924	0.062033	0	5.08621	0.512172		GO:0090304;;;GO:0015074;;;GO:0043170;;;GO:0009987;;;GO:0044260;;;GO:0006725;;;GO:0097159;;;GO:0044237;;;GO:1901360;;;GO:0044238;;;GO:1901363;;;GO:0005488;;;GO:0034641;;;GO:0006259;;;GO:0046483;;;GO:0008150;;;GO:0006807;;;GO:0008152;;;GO:0071704;;;GO:0003674;;;GO:0006139;;;GO:0003676	nucleic acid metabolic process;;;DNA integration;;;macromolecule metabolic process;;;cellular process;;;cellular macromolecule metabolic process;;;cellular aromatic compound metabolic process;;;organic cyclic compound binding;;;cellular metabolic process;;;organic cyclic compound metabolic process;;;primary metabolic process;;;heterocyclic compound binding;;;binding;;;cellular nitrogen compound m…	K04077,K13420,K03283,K02350,K01623,K05658;;;K04077,K13420,K03283,K02350,K01623,K05658;;;K04077,K13420,K03283,K02350,K01623,K05658;;;K04077,K13420,K03283,K02350,K01623,K05658;;;K04077,K13420,K03283,K02350,K01623,K05658;;;K04077,K13420,K03283,K02350,K01623,K05658;;;K04077,K13420,K03283,K02350,K01623,K05658;;;K04077,K13420,K03283,K02350,K01623,K05658;;;K04077,K13420,K03283,K02350,K01623,K05658;;;K04…	Carbohydrate metabolism;;;Overview;;;Folding, sorting and degradation;;;Membrane transport;;;Overview;;;Carbohydrate metabolism;;;Transport and catabolism;;;Carbohydrate metabolism;;;Energy metabolism;;;Transcription;;;Environmental adaptation;;;Folding, sorting and degradation	gi|9665115|gb|AAF97299.1|AC007843_2 Similar to copia-type reverse transcriptase proteins [Arabidopsis thaliana];;;gi|13477077|dbj|BAB02990.1| retroelement pol polyprotein-like [Arabidopsis thaliana];;;gi|12324506|gb|AAG52211.1|AC022288_10 hypothetical protein; 74056-75837 [Arabidopsis thaliana];;;gi|4914361|gb|AAD32898.1| putative retroelement pol polyprotein [Arabidopsis thaliana];;;gi|8778475|g…	sp|P10978|POLX_TOBAC Retrovirus-related Pol polyprotein from transposon TNT 1-94 OS=Nicotiana tabacum PE=2 SV=1;;;sp|P04146|COPIA_DROME Copia protein OS=Drosophila melanogaster GN=GIP PE=1 SV=3;;;sp|Q9SAV1|JAL6_ARATH Myrosinase-binding protein 2 OS=Arabidopsis thaliana GN=F-ATMBP PE=2 SV=1;;;sp|Q9M5W9|JAL6L_ARATH Myrosinase-binding protein 2 OS=Arabidopsis thaliana GN=MBP2 PE=2 SV=1;;;sp|P25600|Y…
Unigene_100205	0.109007	0.394856	0.275818	0.727093	1.33781	0.0618714	0.39757	0.550219	0.0221939	1.65713	0.402232		GO:0048513;;;GO:0005634;;;GO:0009987;;;GO:0097159;;;GO:0044424;;;GO:0050826;;;GO:0033036;;;GO:0022414;;;GO:0061458;;;GO:0048532;;;GO:0043412;;;GO:0071704;;;GO:0044699;;;GO:0009628;;;GO:0044702;;;GO:0009888;;;GO:0043170;;;GO:0044707;;;GO:0051235;;;GO:0006950;;;GO:0010154;;;GO:1901363;;;GO:0001071;;;GO:0044464;;;GO:0009266;;;GO:0009653;;;GO:0016567;;;GO:0003002;;;GO:0048316;;;GO:0003006;;;GO:000979…	organ development;;;nucleus;;;cellular process;;;organic cyclic compound binding;;;intracellular part;;;response to freezing;;;macromolecule localization;;;reproductive process;;;reproductive system development;;;anatomical structure arrangement;;;macromolecule modification;;;organic substance metabolic process;;;single-organism process;;;response to abiotic stimulus;;;single organism reproductiv…	K19720,K13434	Environmental adaptation	gi|923526385|ref|XP_013684193.1| PREDICTED: AP2-like ethylene-responsive transcription factor AIL5 [Brassica napus] gi|923604394|ref|XP_013742190.1| PREDICTED: AP2-like ethylene-responsive transcription factor AIL5 [Brassica napus];;;gi|674890500|emb|CDY42263.1| BnaC02g11520D [Brassica napus];;;gi|922420368|ref|XP_013616066.1| PREDICTED: AP2-like ethylene-responsive transcription factor AIL5 isof…	sp|Q6PQQ3|AIL5_ARATH AP2-like ethylene-responsive transcription factor AIL5 OS=Arabidopsis thaliana GN=AIL5 PE=2 SV=2;;;sp|Q5YGP8|PLET1_ARATH AP2-like ethylene-responsive transcription factor PLT1 OS=Arabidopsis thaliana GN=PLT1 PE=2 SV=1;;;sp|Q5YGP7|PLET2_ARATH AP2-like ethylene-responsive transcription factor PLT2 OS=Arabidopsis thaliana GN=PLT2 PE=2 SV=1;;;sp|Q8LSN2|BBM2_BRANA AP2-like ethylen…
Unigene_100206	0.247004	0.397653	0.390617	1.03636	1.46976	0.186929	0.427913	0.467536	0.025145	2.04561	0.482523		GO:0048513;;;GO:0005634;;;GO:0009987;;;GO:0097159;;;GO:0044424;;;GO:0050826;;;GO:0033036;;;GO:0022414;;;GO:0061458;;;GO:0048532;;;GO:0043412;;;GO:0071704;;;GO:0044699;;;GO:0009628;;;GO:0044702;;;GO:0009888;;;GO:0043170;;;GO:0044707;;;GO:0051235;;;GO:0006950;;;GO:0010154;;;GO:1901363;;;GO:0001071;;;GO:0044464;;;GO:0009266;;;GO:0009653;;;GO:0016567;;;GO:0003002;;;GO:0048316;;;GO:0003006;;;GO:000979…	organ development;;;nucleus;;;cellular process;;;organic cyclic compound binding;;;intracellular part;;;response to freezing;;;macromolecule localization;;;reproductive process;;;reproductive system development;;;anatomical structure arrangement;;;macromolecule modification;;;organic substance metabolic process;;;single-organism process;;;response to abiotic stimulus;;;single organism reproductiv…	K13434,K06236,K19720	Environmental adaptation	gi|674890500|emb|CDY42263.1| BnaC02g11520D [Brassica napus];;;gi|923526385|ref|XP_013684193.1| PREDICTED: AP2-like ethylene-responsive transcription factor AIL5 [Brassica napus] gi|923604394|ref|XP_013742190.1| PREDICTED: AP2-like ethylene-responsive transcription factor AIL5 [Brassica napus];;;gi|922420368|ref|XP_013616066.1| PREDICTED: AP2-like ethylene-responsive transcription factor AIL5 isof…	sp|Q6PQQ3|AIL5_ARATH AP2-like ethylene-responsive transcription factor AIL5 OS=Arabidopsis thaliana GN=AIL5 PE=2 SV=2;;;sp|Q5YGP8|PLET1_ARATH AP2-like ethylene-responsive transcription factor PLT1 OS=Arabidopsis thaliana GN=PLT1 PE=2 SV=1;;;sp|Q5YGP7|PLET2_ARATH AP2-like ethylene-responsive transcription factor PLT2 OS=Arabidopsis thaliana GN=PLT2 PE=2 SV=1;;;sp|Q8L3U3|BBM1_BRANA AP2-like ethylen…
Unigene_100207	0.203238	0.36355	0.309502	1.14184	1.44869	0.0854488	0.370624	0.284959	0	2.33132	0.490157		GO:0048513;;;GO:0005634;;;GO:0009987;;;GO:0097159;;;GO:0044424;;;GO:0050826;;;GO:0033036;;;GO:0022414;;;GO:0061458;;;GO:0048532;;;GO:0043412;;;GO:0071704;;;GO:0044699;;;GO:0009628;;;GO:0044702;;;GO:0009888;;;GO:0043170;;;GO:0044707;;;GO:0051235;;;GO:0006950;;;GO:0010154;;;GO:1901363;;;GO:0001071;;;GO:0044464;;;GO:0009266;;;GO:0009653;;;GO:0016567;;;GO:0003002;;;GO:0048316;;;GO:0003006;;;GO:000979…	organ development;;;nucleus;;;cellular process;;;organic cyclic compound binding;;;intracellular part;;;response to freezing;;;macromolecule localization;;;reproductive process;;;reproductive system development;;;anatomical structure arrangement;;;macromolecule modification;;;organic substance metabolic process;;;single-organism process;;;response to abiotic stimulus;;;single organism reproductiv…	K13434,K19720	Environmental adaptation	gi|923526385|ref|XP_013684193.1| PREDICTED: AP2-like ethylene-responsive transcription factor AIL5 [Brassica napus] gi|923604394|ref|XP_013742190.1| PREDICTED: AP2-like ethylene-responsive transcription factor AIL5 [Brassica napus];;;gi|674890500|emb|CDY42263.1| BnaC02g11520D [Brassica napus];;;gi|922420368|ref|XP_013616066.1| PREDICTED: AP2-like ethylene-responsive transcription factor AIL5 isof…	sp|Q6PQQ3|AIL5_ARATH AP2-like ethylene-responsive transcription factor AIL5 OS=Arabidopsis thaliana GN=AIL5 PE=2 SV=2;;;sp|Q5YGP8|PLET1_ARATH AP2-like ethylene-responsive transcription factor PLT1 OS=Arabidopsis thaliana GN=PLT1 PE=2 SV=1;;;sp|Q5YGP7|PLET2_ARATH AP2-like ethylene-responsive transcription factor PLT2 OS=Arabidopsis thaliana GN=PLT2 PE=2 SV=1;;;sp|Q8LSN2|BBM2_BRANA AP2-like ethylen…
Unigene_100208	0.113477	0.228359	0.598184	0.488327	1.26606	0.536736	1.24162	0.596646	0.808638	69.132	1.23154				K00679,K10960,K01188;;;K00679,K10960,K01188;;;K00679,K10960,K01188;;;K00679,K10960,K01188;;;K00679,K10960,K01188;;;K00679,K10960,K01188	Lipid metabolism;;;Metabolism of terpenoids and polyketides;;;Metabolism of cofactors and vitamins;;;Biosynthesis of other secondary metabolites;;;Metabolism of other amino acids;;;Carbohydrate metabolism	gi|922573492|ref|XP_013615075.1| PREDICTED: anther-specific proline-rich protein APG [Brassica oleracea var. oleracea] gi|674888478|emb|CDY44206.1| BnaC05g15630D [Brassica napus];;;gi|923654010|ref|XP_013645389.1| PREDICTED: anther-specific proline-rich protein APG [Brassica napus];;;gi|685318097|ref|XP_009149502.1| PREDICTED: anther-specific proline-rich protein APG [Brassica rapa];;;gi|72743440…	sp|P40603|APG_BRANA Anther-specific proline-rich protein APG (Fragment) OS=Brassica napus GN=APG PE=2 SV=1;;;sp|P40602|APG_ARATH Anther-specific proline-rich protein APG OS=Arabidopsis thaliana GN=APG PE=2 SV=2;;;sp|P0DKJ6|GDL4_ARATH GDSL esterase/lipase At1g20120 OS=Arabidopsis thaliana GN=At1g20120 PE=2 SV=1;;;sp|P0DI15|GDL27_ARATH GDSL esterase/lipase At1g59406 OS=Arabidopsis thaliana GN=At1g5…
Unigene_100209	0	0	0	0	0	0.174234	0	0	0	22.2534	0.199891		GO:0043232;;;GO:0005575;;;GO:0044424;;;GO:0044425;;;GO:0044464;;;GO:0005811;;;GO:0016020;;;GO:0016021;;;GO:0005622;;;GO:0005623;;;GO:0031224;;;GO:0043226;;;GO:0043228;;;GO:0043229;;;GO:0012511	intracellular non-membrane-bounded organelle;;;cellular_component;;;intracellular part;;;membrane part;;;cell part;;;lipid particle;;;membrane;;;integral component of membrane;;;intracellular;;;cell;;;intrinsic component of membrane;;;organelle;;;non-membrane-bounded organelle;;;intracellular organelle;;;monolayer-surrounded lipid storage body			gi|674919058|emb|CDY14040.1| BnaC02g01570D [Brassica napus];;;gi|922420333|ref|XP_013616047.1| PREDICTED: sericin 1-like [Brassica oleracea var. oleracea];;;gi|685269575|ref|XP_009125783.1| PREDICTED: sericin 1-like [Brassica rapa];;;gi|674876996|emb|CDY55184.1| BnaAnng13740D [Brassica napus];;;gi|923896431|ref|XP_013718889.1| PREDICTED: oleosin GRP-17-like [Brassica napus];;;gi|923748138|ref|XP_…	sp|Q9LY09|GRP17_ARATH Oleosin GRP-17 OS=Arabidopsis thaliana GN=GRP17 PE=1 SV=1;;;sp|Q42627|OLNB4_BRANA Oleosin-B4 OS=Brassica napus GN=OlnB4 PE=1 SV=1;;;sp|Q42626|OLNB3_BRANA Oleosin-B3 OS=Brassica napus GN=OlnB3 PE=1 SV=1;;;sp|Q43402|OLNB6_BRANA Oleosin-B6 OS=Brassica napus GN=OlnB6 PE=1 SV=3
Unigene_100210	0.377994	1.90167	0.996278	0.203328	1.58147	1.25151	0.344653	0.794974	0.577196	0.214413	1.23069
Unigene_100212	0.0482581	0.0485569	0.152633	0.155752	0.358941	0	0	0.0507468	0.14738	3.33961	0		GO:0009987;;;GO:0032774;;;GO:0097159;;;GO:1903506;;;GO:0046483;;;GO:0019219;;;GO:1901576;;;GO:0019222;;;GO:0006807;;;GO:0071704;;;GO:0009889;;;GO:0043170;;;GO:1901360;;;GO:0043565;;;GO:1901363;;;GO:1901362;;;GO:0001071;;;GO:0051252;;;GO:0010556;;;GO:0090304;;;GO:0006725;;;GO:0016070;;;GO:0044237;;;GO:0044238;;;GO:0006351;;;GO:0034641;;;GO:0018130;;;GO:0006355;;;GO:0034645;;;GO:0008150;;;GO:000815…	cellular process;;;RNA biosynthetic process;;;organic cyclic compound binding;;;regulation of nucleic acid-templated transcription;;;heterocycle metabolic process;;;regulation of nucleobase-containing compound metabolic process;;;organic substance biosynthetic process;;;regulation of metabolic process;;;nitrogen compound metabolic process;;;organic substance metabolic process;;;regulation of bios…	K18835,K13424	Environmental adaptation	gi|923700411|ref|XP_013659500.1| PREDICTED: probable WRKY transcription factor 42 [Brassica napus];;;gi|922563330|ref|XP_013609954.1| PREDICTED: probable WRKY transcription factor 42 [Brassica oleracea var. oleracea];;;gi|923737851|ref|XP_013670286.1| PREDICTED: probable WRKY transcription factor 42 isoform X2 [Brassica napus];;;gi|923737847|ref|XP_013670285.1| PREDICTED: probable WRKY transcript…	sp|Q9XEC3|WRK42_ARATH Probable WRKY transcription factor 42 OS=Arabidopsis thaliana GN=WRKY42 PE=2 SV=1;;;sp|Q93WT0|WRK31_ARATH Probable WRKY transcription factor 31 OS=Arabidopsis thaliana GN=WRKY31 PE=2 SV=1;;;sp|Q9C519|WRKY6_ARATH WRKY transcription factor 6 OS=Arabidopsis thaliana GN=WRKY6 PE=1 SV=1;;;sp|Q9ZSI7|WRK47_ARATH Probable WRKY transcription factor 47 OS=Arabidopsis thaliana GN=WRKY4…
Unigene_100213	1.73922	0.437498	0.343806	1.28638	1.51597	0.925467	0.396455	0	0.995923	0.986557	0.825801		GO:0009987;;;GO:0004618;;;GO:0032787;;;GO:0006163;;;GO:0006165;;;GO:0071704;;;GO:1901575;;;GO:0032549;;;GO:0042278;;;GO:0032550;;;GO:0019752;;;GO:0032553;;;GO:0009259;;;GO:0032555;;;GO:1901360;;;GO:0055086;;;GO:1901363;;;GO:0032559;;;GO:0046128;;;GO:0035639;;;GO:1901657;;;GO:0006725;;;GO:0072521;;;GO:0006732;;;GO:0006733;;;GO:0072524;;;GO:0034641;;;GO:1901135;;;GO:0097367;;;GO:0005975;;;GO:000367…	cellular process;;;phosphoglycerate kinase activity;;;monocarboxylic acid metabolic process;;;purine nucleotide metabolic process;;;nucleoside diphosphate phosphorylation;;;organic substance metabolic process;;;organic substance catabolic process;;;ribonucleoside binding;;;purine nucleoside metabolic process;;;purine ribonucleoside binding;;;carboxylic acid metabolic process;;;ribonucleotide bind…	K00927;;;K00927;;;K00927;;;K00927	Carbohydrate metabolism;;;Overview;;;Overview;;;Energy metabolism	gi|672171814|ref|XP_008805982.1| PREDICTED: phosphoglycerate kinase, cytosolic [Phoenix dactylifera] gi|672196757|ref|XP_008776888.1| PREDICTED: phosphoglycerate kinase, cytosolic [Phoenix dactylifera];;;gi|115469436|ref|NP_001058317.1| Os06g0668200 [Oryza sativa Japonica Group] gi|52075828|dbj|BAD45436.1| putative cytosolic phosphoglycerate kinase 1 [Oryza sativa Japonica Group] gi|52076544|dbj|…	sp|P12783|PGKY_WHEAT Phosphoglycerate kinase, cytosolic OS=Triticum aestivum PE=2 SV=1;;;sp|Q42962|PGKY_TOBAC Phosphoglycerate kinase, cytosolic OS=Nicotiana tabacum PE=2 SV=1;;;sp|Q42961|PGKH_TOBAC Phosphoglycerate kinase, chloroplastic OS=Nicotiana tabacum PE=2 SV=1;;;sp|P29409|PGKH_SPIOL Phosphoglycerate kinase, chloroplastic (Fragment) OS=Spinacia oleracea PE=2 SV=2;;;sp|B8HXQ5|PGK_CYAP4 Phos…
Unigene_100214	1.42742	0.71813	0.501635	0.511887	0.884758	1.57537	1.30152	0.250173	1.45312	0.80969	1.54915						gi|20260584|gb|AAM13190.1| unknown protein [Arabidopsis thaliana];;;gi|222424498|dbj|BAH20204.1| AT1G26110 [Arabidopsis thaliana];;;gi|729386263|ref|XP_010551315.1| PREDICTED: protein decapping 5 isoform X2 [Tarenaya hassleriana];;;gi|685330143|ref|XP_009103077.1| PREDICTED: protein decapping 5-like [Brassica rapa];;;gi|567147784|ref|XP_006415893.1| hypothetical protein EUTSA_v10007133mg [Eutrema…	sp|Q9C658|DCP5_ARATH Protein decapping 5 OS=Arabidopsis thaliana GN=DCP5 PE=1 SV=1
Unigene_100216	0	0	0	0	0	0	0	0	0	2.74716	0
Unigene_100217	0.0565611	0.0569113	0	0	0.105175	0	0.103144	0.059478	0.0575792	8.53426	0		GO:0005488;;;GO:0097159;;;GO:0003674;;;GO:0003676;;;GO:0003677;;;GO:1901363	binding;;;organic cyclic compound binding;;;molecular_function;;;nucleic acid binding;;;DNA binding;;;heterocyclic compound binding	K09422,K16166,K02259;;;K09422,K16166,K02259;;;K09422,K16166,K02259;;;K09422,K16166,K02259	Environmental adaptation;;;Energy metabolism;;;Metabolism of cofactors and vitamins;;;Environmental adaptation	gi|922446799|ref|XP_013627224.1| PREDICTED: protein ODORANT1 [Brassica oleracea var. oleracea] gi|922446802|ref|XP_013627225.1| PREDICTED: protein ODORANT1 [Brassica oleracea var. oleracea];;;gi|674946443|emb|CDX86905.1| BnaC03g51750D [Brassica napus];;;gi|685323244|ref|XP_009151351.1| PREDICTED: protein ODORANT1 [Brassica rapa] gi|685323246|ref|XP_009151352.1| PREDICTED: protein ODORANT1 [Brassi…	sp|Q50EX6|ODO1_PETHY Protein ODORANT1 OS=Petunia hybrida GN=ODO1 PE=2 SV=1;;;sp|P80073|MYB2_PHYPA Myb-related protein Pp2 OS=Physcomitrella patens subsp. patens GN=PP2 PE=2 SV=1;;;sp|Q9S9K9|MYB3_ARATH Transcription factor MYB3 OS=Arabidopsis thaliana GN=MYB3 PE=1 SV=1;;;sp|Q9SZP1|MYB4_ARATH Transcription repressor MYB4 OS=Arabidopsis thaliana GN=MYB4 PE=1 SV=1;;;sp|O49608|MYB32_ARATH Transcriptio…
Unigene_100218	0.0838363	1.77146	1.3258	0.27058	0.467678	1.34823	1.37595	1.41056	0.341381	7.13329	2.18366		GO:0003824;;;GO:0016787;;;GO:0008150;;;GO:0005975;;;GO:0008152;;;GO:0071704;;;GO:0004553;;;GO:0003674;;;GO:0044238;;;GO:0016798	catalytic activity;;;hydrolase activity;;;biological_process;;;carbohydrate metabolic process;;;metabolic process;;;organic substance metabolic process;;;hydrolase activity, hydrolyzing O-glycosyl compounds;;;molecular_function;;;primary metabolic process;;;hydrolase activity, acting on glycosyl bonds	K01188;;;K01188;;;K01188	Metabolism of other amino acids;;;Carbohydrate metabolism;;;Biosynthesis of other secondary metabolites	gi|685285817|ref|XP_009133825.1| PREDICTED: beta-glucosidase 3-like isoform X1 [Brassica rapa];;;gi|922452635|ref|XP_013629014.1| PREDICTED: beta-glucosidase 3-like isoform X1 [Brassica oleracea var. oleracea];;;gi|923854622|ref|XP_013704642.1| PREDICTED: beta-glucosidase 3-like, partial [Brassica napus];;;gi|923545907|ref|XP_013734909.1| PREDICTED: beta-glucosidase 3-like isoform X1 [Brassica na…	sp|Q60DY1|BGL21_ORYSJ Beta-glucosidase 21 OS=Oryza sativa subsp. japonica GN=BGLU21 PE=2 SV=2;;;sp|O65458|BGL03_ARATH Beta-glucosidase 3 OS=Arabidopsis thaliana GN=BGLU3 PE=3 SV=2;;;sp|Q3ECW8|BGL01_ARATH Beta-glucosidase 1 OS=Arabidopsis thaliana GN=BGLU1 PE=2 SV=2;;;sp|Q67XN2|BGL08_ARATH Beta-glucosidase 8 OS=Arabidopsis thaliana GN=BGLU8 PE=2 SV=1;;;sp|Q93ZI4|BGL10_ARATH Beta-glucosidase 10 OS=…
Unigene_100219	0.481724	2.71435	2.03149	0.518251	0.895759	2.55193	1.75694	1.72233	0.196158	5.57435	2.50946		GO:0003824;;;GO:0016787;;;GO:0008150;;;GO:0005975;;;GO:0008152;;;GO:0071704;;;GO:0004553;;;GO:0003674;;;GO:0044238;;;GO:0016798	catalytic activity;;;hydrolase activity;;;biological_process;;;carbohydrate metabolic process;;;metabolic process;;;organic substance metabolic process;;;hydrolase activity, hydrolyzing O-glycosyl compounds;;;molecular_function;;;primary metabolic process;;;hydrolase activity, acting on glycosyl bonds	K01188;;;K01188;;;K01188	Biosynthesis of other secondary metabolites;;;Metabolism of other amino acids;;;Carbohydrate metabolism	gi|685285817|ref|XP_009133825.1| PREDICTED: beta-glucosidase 3-like isoform X1 [Brassica rapa];;;gi|922452635|ref|XP_013629014.1| PREDICTED: beta-glucosidase 3-like isoform X1 [Brassica oleracea var. oleracea];;;gi|923854622|ref|XP_013704642.1| PREDICTED: beta-glucosidase 3-like, partial [Brassica napus];;;gi|923545907|ref|XP_013734909.1| PREDICTED: beta-glucosidase 3-like isoform X1 [Brassica na…	sp|Q60DY1|BGL21_ORYSJ Beta-glucosidase 21 OS=Oryza sativa subsp. japonica GN=BGLU21 PE=2 SV=2;;;sp|O65458|BGL03_ARATH Beta-glucosidase 3 OS=Arabidopsis thaliana GN=BGLU3 PE=3 SV=2;;;sp|Q3ECW8|BGL01_ARATH Beta-glucosidase 1 OS=Arabidopsis thaliana GN=BGLU1 PE=2 SV=2;;;sp|Q67XN2|BGL08_ARATH Beta-glucosidase 8 OS=Arabidopsis thaliana GN=BGLU8 PE=2 SV=1;;;sp|Q93ZI4|BGL10_ARATH Beta-glucosidase 10 OS=…
Unigene_100220	1.42119	1.54915	4.24528	1.27413	3.19324	4.8175	3.88751	2.11718	3.73749	2.01539	5.39836		GO:0009987;;;GO:0097159;;;GO:0006790;;;GO:0004362;;;GO:0016651;;;GO:0019725;;;GO:0045454;;;GO:0006807;;;GO:0071704;;;GO:0016667;;;GO:0044699;;;GO:0016668;;;GO:0043167;;;GO:0043168;;;GO:0048037;;;GO:0000166;;;GO:0044710;;;GO:1901363;;;GO:0006575;;;GO:0015036;;;GO:0015037;;;GO:0015038;;;GO:0005575;;;GO:0055114;;;GO:1901265;;;GO:0044237;;;GO:0016209;;;GO:0034641;;;GO:0043603;;;GO:0008150;;;GO:000815…	cellular process;;;organic cyclic compound binding;;;sulfur compound metabolic process;;;glutathione-disulfide reductase activity;;;oxidoreductase activity, acting on NAD(P)H;;;cellular homeostasis;;;cell redox homeostasis;;;nitrogen compound metabolic process;;;organic substance metabolic process;;;oxidoreductase activity, acting on a sulfur group of donors;;;single-organism process;;;oxidoreduc…	K00383	Metabolism of other amino acids	gi|674920058|emb|CDY13217.1| BnaC04g26180D [Brassica napus];;;gi|922461328|ref|XP_013631863.1| PREDICTED: glutathione reductase, chloroplastic-like [Brassica oleracea var. oleracea];;;gi|923704856|ref|XP_013660706.1| PREDICTED: glutathione reductase, chloroplastic-like [Brassica napus];;;gi|685296800|ref|XP_009139226.1| PREDICTED: glutathione reductase, chloroplastic-like [Brassica rapa];;;gi|922…	sp|P42770|GSHRP_ARATH Glutathione reductase, chloroplastic OS=Arabidopsis thaliana GN=EMB2360 PE=2 SV=1;;;sp|P27456|GSHRP_PEA Glutathione reductase, chloroplastic/mitochondrial OS=Pisum sativum GN=GR PE=2 SV=1;;;sp|P80461|GSHRP_TOBAC Glutathione reductase, chloroplastic (Fragment) OS=Nicotiana tabacum GN=GOR PE=1 SV=1;;;sp|P48640|GSHRP_SOYBN Glutathione reductase, chloroplastic OS=Glycine max GN=…
Unigene_100221	2.66037	1.18971	0.467463	1.27205	3.57278	1.25833	1.0781	1.24337	1.35413	3.35349	0.802014
Unigene_100222	0.184654	0.743189	0.292015	0.446975	6.30927	0.742386	1.09438	0.436897	0.610927	0.628458	1.45291				K04710	Lipid metabolism	gi|922444178|ref|XP_013626453.1| PREDICTED: LAG1 longevity assurance homolog 3 isoform X1 [Brassica oleracea var. oleracea];;;gi|923686291|ref|XP_013655187.1| PREDICTED: LAG1 longevity assurance homolog 3-like [Brassica napus] gi|674908667|emb|CDY24384.1| BnaCnng04510D [Brassica napus];;;gi|685348325|ref|XP_009109909.1| PREDICTED: ASC1-like protein [Brassica rapa];;;gi|923692751|ref|XP_013657106.…	sp|Q6NQI8|LAG13_ARATH LAG1 longevity assurance homolog 3 OS=Arabidopsis thaliana GN=At1g13580 PE=2 SV=2;;;sp|Q8W4Y5|ASCL_SOLLC ASC1-like protein OS=Solanum lycopersicum PE=2 SV=1;;;sp|Q9LDF2|LAG11_ARATH LAG1 longevity assurance homolog 1 OS=Arabidopsis thaliana GN=LAG1 PE=2 SV=1;;;sp|Q6EUN0|ASCL1_ORYSJ ASC1-like protein 1 OS=Oryza sativa subsp. japonica GN=Os02g0581300 PE=2 SV=1;;;sp|Q6YWS8|ASCL2…
Unigene_100223	36.2106	4.75884	1.09075	8.10929	13.1918	1.25833	8.62479	18.4951	21.0642	18.2765	3.52886		GO:0009987;;;GO:0051273;;;GO:0044042;;;GO:0051274;;;GO:0044237;;;GO:0034637;;;GO:0044238;;;GO:0000271;;;GO:0016853;;;GO:1901576;;;GO:0034645;;;GO:0008150;;;GO:0005975;;;GO:0005976;;;GO:0008152;;;GO:0071704;;;GO:0044249;;;GO:0003674;;;GO:0044699;;;GO:0044763;;;GO:0033692;;;GO:0016866;;;GO:0043170;;;GO:0009250;;;GO:0009058;;;GO:0030243;;;GO:0009059;;;GO:0030244;;;GO:0044260;;;GO:0044262;;;GO:004471…	cellular process;;;beta-glucan metabolic process;;;glucan metabolic process;;;beta-glucan biosynthetic process;;;cellular metabolic process;;;cellular carbohydrate biosynthetic process;;;primary metabolic process;;;polysaccharide biosynthetic process;;;isomerase activity;;;organic substance biosynthetic process;;;cellular macromolecule biosynthetic process;;;biological_process;;;carbohydrate meta…	K13379	Carbohydrate metabolism	gi|674947759|emb|CDX85541.1| BnaA02g02720D [Brassica napus];;;gi|923710624|ref|XP_013662340.1| PREDICTED: UDP-arabinopyranose mutase 2-like [Brassica napus];;;gi|674942231|emb|CDX90981.1| BnaC02g06160D [Brassica napus];;;gi|727488415|ref|XP_010420237.1| PREDICTED: UDP-arabinopyranose mutase 2 [Camelina sativa];;;gi|567174283|ref|XP_006400087.1| hypothetical protein EUTSA_v10013907mg [Eutrema sals…	sp|Q9LFW1|RGP2_ARATH UDP-arabinopyranose mutase 2 OS=Arabidopsis thaliana GN=RGP2 PE=1 SV=1;;;sp|Q9SRT9|RGP1_ARATH UDP-arabinopyranose mutase 1 OS=Arabidopsis thaliana GN=RGP1 PE=1 SV=1;;;sp|Q8RU27|UPTG2_SOLTU Alpha-1,4-glucan-protein synthase [UDP-forming] 2 OS=Solanum tuberosum GN=UPTG2 PE=1 SV=1;;;sp|P80607|UPTG_MAIZE Alpha-1,4-glucan-protein synthase [UDP-forming] OS=Zea mays GN=UPTG PE=1 SV=…
Unigene_100224	0.0413746	0.291415	0.392584	2.6262	0.577016	0.352256	0.414977	0.5221	0.294835	4.59998	0.404127		GO:0006464;;;GO:0009987;;;GO:0006470;;;GO:0006793;;;GO:0006796;;;GO:0044237;;;GO:0044238;;;GO:0042578;;;GO:0019538;;;GO:0016787;;;GO:0016788;;;GO:0043412;;;GO:0008150;;;GO:0016791;;;GO:0008152;;;GO:0071704;;;GO:0003674;;;GO:0043170;;;GO:0044260;;;GO:0044267;;;GO:0003824;;;GO:0004721;;;GO:0004722;;;GO:0036211;;;GO:0016311	cellular protein modification process;;;cellular process;;;protein dephosphorylation;;;phosphorus metabolic process;;;phosphate-containing compound metabolic process;;;cellular metabolic process;;;primary metabolic process;;;phosphoric ester hydrolase activity;;;protein metabolic process;;;hydrolase activity;;;hydrolase activity, acting on ester bonds;;;macromolecule modification;;;biological_pro…	K14497	Signal transduction	gi|674934914|emb|CDX98539.1| BnaC05g38360D [Brassica napus];;;gi|922482523|ref|XP_013638828.1| PREDICTED: probable protein phosphatase 2C 39 [Brassica oleracea var. oleracea];;;gi|923818973|ref|XP_013693481.1| PREDICTED: probable protein phosphatase 2C 39 [Brassica napus];;;gi|685311420|ref|XP_009146273.1| PREDICTED: probable protein phosphatase 2C 39 [Brassica rapa];;;gi|674935800|emb|CDX97644.1…	sp|Q9LDA7|P2C39_ARATH Probable protein phosphatase 2C 39 OS=Arabidopsis thaliana GN=At3g15260 PE=2 SV=1;;;sp|Q0D673|P2C62_ORYSJ Probable protein phosphatase 2C 62 OS=Oryza sativa subsp. japonica GN=Os07g0507000 PE=2 SV=1;;;sp|Q93YW5|P2C58_ARATH Probable protein phosphatase 2C 58 OS=Arabidopsis thaliana GN=At4g28400 PE=2 SV=1;;;sp|Q9SIU8|P2C20_ARATH Probable protein phosphatase 2C 20 OS=Arabidopsi…
Unigene_100225	0.118003	0.831136	0.580572	6.43218	0.694846	0.595353	0.322785	0.785894	0.200212	5.44413	0.213444		GO:0006464;;;GO:0009987;;;GO:0006470;;;GO:0006793;;;GO:0006796;;;GO:0044237;;;GO:0044238;;;GO:0042578;;;GO:0019538;;;GO:0016787;;;GO:0016788;;;GO:0043412;;;GO:0008150;;;GO:0016791;;;GO:0008152;;;GO:0046872;;;GO:0071704;;;GO:0003674;;;GO:0043167;;;GO:0043169;;;GO:0043170;;;GO:0044260;;;GO:0044267;;;GO:0003824;;;GO:0005488;;;GO:0004721;;;GO:0004722;;;GO:0036211;;;GO:0016311	cellular protein modification process;;;cellular process;;;protein dephosphorylation;;;phosphorus metabolic process;;;phosphate-containing compound metabolic process;;;cellular metabolic process;;;primary metabolic process;;;phosphoric ester hydrolase activity;;;protein metabolic process;;;hydrolase activity;;;hydrolase activity, acting on ester bonds;;;macromolecule modification;;;biological_pro…	K14497	Signal transduction	gi|674934914|emb|CDX98539.1| BnaC05g38360D [Brassica napus];;;gi|922482523|ref|XP_013638828.1| PREDICTED: probable protein phosphatase 2C 39 [Brassica oleracea var. oleracea];;;gi|923818973|ref|XP_013693481.1| PREDICTED: probable protein phosphatase 2C 39 [Brassica napus];;;gi|923836564|ref|XP_013699336.1| PREDICTED: probable protein phosphatase 2C 39 [Brassica napus];;;gi|685311420|ref|XP_009146…	sp|Q9LDA7|P2C39_ARATH Probable protein phosphatase 2C 39 OS=Arabidopsis thaliana GN=At3g15260 PE=2 SV=1;;;sp|Q0D673|P2C62_ORYSJ Probable protein phosphatase 2C 62 OS=Oryza sativa subsp. japonica GN=Os07g0507000 PE=2 SV=1;;;sp|Q93YW5|P2C58_ARATH Probable protein phosphatase 2C 58 OS=Arabidopsis thaliana GN=At4g28400 PE=2 SV=1;;;sp|Q9SIU8|P2C20_ARATH Probable protein phosphatase 2C 20 OS=Arabidopsi…
Unigene_100226	1.3856	0.123016	0.042965	1.18376	0.644125	0.154206	0.0371584	0.171418	0.0414864	18.4471	0		GO:0003824;;;GO:0016787;;;GO:0008150;;;GO:0008152;;;GO:0003674	catalytic activity;;;hydrolase activity;;;biological_process;;;metabolic process;;;molecular_function			gi|922469340|ref|XP_013634516.1| PREDICTED: putative 2-succinyl-6-hydroxy-2,4-cyclohexadiene-1-carboxylate synthase isoform X2 [Brassica oleracea var. oleracea];;;gi|685298081|ref|XP_009139824.1| PREDICTED: uncharacterized protein LOC103863821 isoform X2 [Brassica rapa];;;gi|922469334|ref|XP_013634514.1| PREDICTED: putative 2-succinyl-6-hydroxy-2,4-cyclohexadiene-1-carboxylate synthase isoform X1…
Unigene_100227	1.39184	0.120039	0.083851	1.15512	0.85038	0.0752375	0	0.125453	0.121448	18.1361	0.129475		GO:0003824;;;GO:0016787;;;GO:0008150;;;GO:0008152;;;GO:0003674	catalytic activity;;;hydrolase activity;;;biological_process;;;metabolic process;;;molecular_function			gi|685298079|ref|XP_009139823.1| PREDICTED: uncharacterized protein LOC103863821 isoform X1 [Brassica rapa];;;gi|922469334|ref|XP_013634514.1| PREDICTED: putative 2-succinyl-6-hydroxy-2,4-cyclohexadiene-1-carboxylate synthase isoform X1 [Brassica oleracea var. oleracea] gi|922469337|ref|XP_013634515.1| PREDICTED: putative 2-succinyl-6-hydroxy-2,4-cyclohexadiene-1-carboxylate synthase isoform X1 […
Unigene_100228	3.46595	4.0977	0.822168	1.02541	1.12785	1.31149	4.50334	5.64927	2.64625	4.22695	3.47941						gi|922558608|ref|XP_013607390.1| PREDICTED: squamosa promoter-binding-like protein 2 [Brassica oleracea var. oleracea] gi|922558610|ref|XP_013607391.1| PREDICTED: squamosa promoter-binding-like protein 2 [Brassica oleracea var. oleracea] gi|922558612|ref|XP_013607393.1| PREDICTED: squamosa promoter-binding-like protein 2 [Brassica oleracea var. oleracea];;;gi|674889089|emb|CDY43604.1| BnaC09g1743…	sp|Q9S840|SPL2_ARATH Squamosa promoter-binding-like protein 2 OS=Arabidopsis thaliana GN=SPL2 PE=2 SV=1;;;sp|Q8S9L0|SPL10_ARATH Squamosa promoter-binding-like protein 10 OS=Arabidopsis thaliana GN=SPL10 PE=2 SV=2;;;sp|Q9FZK0|SPL11_ARATH Squamosa promoter-binding-like protein 11 OS=Arabidopsis thaliana GN=SPL11 PE=2 SV=2;;;sp|A3A2Z8|SPL3_ORYSJ Squamosa promoter-binding-like protein 3 OS=Oryza sati…
Unigene_100229	3.72517	3.01687	1.05368	1.6617	1.52054	1.71899	5.21916	3.5351	2.21984	3.81382	3.64842						gi|922558608|ref|XP_013607390.1| PREDICTED: squamosa promoter-binding-like protein 2 [Brassica oleracea var. oleracea] gi|922558610|ref|XP_013607391.1| PREDICTED: squamosa promoter-binding-like protein 2 [Brassica oleracea var. oleracea] gi|922558612|ref|XP_013607393.1| PREDICTED: squamosa promoter-binding-like protein 2 [Brassica oleracea var. oleracea];;;gi|674889089|emb|CDY43604.1| BnaC09g1743…	sp|Q9S840|SPL2_ARATH Squamosa promoter-binding-like protein 2 OS=Arabidopsis thaliana GN=SPL2 PE=2 SV=1;;;sp|Q8S9L0|SPL10_ARATH Squamosa promoter-binding-like protein 10 OS=Arabidopsis thaliana GN=SPL10 PE=2 SV=2;;;sp|Q9FZK0|SPL11_ARATH Squamosa promoter-binding-like protein 11 OS=Arabidopsis thaliana GN=SPL11 PE=2 SV=2;;;sp|A3A2Z8|SPL3_ORYSJ Squamosa promoter-binding-like protein 3 OS=Oryza sati…
Unigene_100232	0.251121	0.252675	0.264752	0	0.233478	0.237555	0	0	1.02256	0	0.545072
Unigene_100233	0	0	0	0.301577	0.260626	0	0	0	0	2.22613	0		GO:0016020;;;GO:0016021;;;GO:0005575;;;GO:0031224;;;GO:0044425	membrane;;;integral component of membrane;;;cellular_component;;;intrinsic component of membrane;;;membrane part			gi|923835916|ref|XP_013699135.1| PREDICTED: vacuolar amino acid transporter 1-like [Brassica napus];;;gi|922468206|ref|XP_013634168.1| PREDICTED: vacuolar amino acid transporter 1-like [Brassica oleracea var. oleracea] gi|922468209|ref|XP_013634169.1| PREDICTED: vacuolar amino acid transporter 1-like [Brassica oleracea var. oleracea];;;gi|685302165|ref|XP_009141790.1| PREDICTED: vacuolar amino ac…
Unigene_100235	0	0.451057	0	0.241137	1.87554	0	1.02185	0.7071	0	2.28855	1.21628		GO:0043168;;;GO:0032549;;;GO:0032550;;;GO:0097159;;;GO:0000166;;;GO:0032553;;;GO:0032555;;;GO:1901265;;;GO:1901363;;;GO:0032559;;;GO:0005488;;;GO:0005524;;;GO:0017076;;;GO:0097367;;;GO:0035639;;;GO:0003674;;;GO:0001882;;;GO:0030554;;;GO:0001883;;;GO:0036094;;;GO:0043167	anion binding;;;ribonucleoside binding;;;purine ribonucleoside binding;;;organic cyclic compound binding;;;nucleotide binding;;;ribonucleotide binding;;;purine ribonucleotide binding;;;nucleoside phosphate binding;;;heterocyclic compound binding;;;adenyl ribonucleotide binding;;;binding;;;ATP binding;;;purine nucleotide binding;;;carbohydrate derivative binding;;;purine ribonucleoside triphosphat…			gi|922432664|ref|XP_013622440.1| PREDICTED: LOW QUALITY PROTEIN: katanin p60 ATPase-containing subunit A-like 2 [Brassica oleracea var. oleracea];;;gi|685284188|ref|XP_009132993.1| PREDICTED: katanin p60 ATPase-containing subunit A-like 2 [Brassica rapa] gi|923544026|ref|XP_013734266.1| PREDICTED: katanin p60 ATPase-containing subunit A-like 2 [Brassica napus] gi|674948662|emb|CDX84641.1| BnaA03g…
Unigene_100236	4.48401	3.63853	3.20244	4.82402	6.99313	2.05248	4.48417	6.0842	3.53398	8.04077	4.39546						gi|674942363|emb|CDX91113.1| BnaC02g04840D [Brassica napus];;;gi|922428552|ref|XP_013620306.1| PREDICTED: uncharacterized protein LOC106326899 [Brassica oleracea var. oleracea];;;gi|685269833|ref|XP_009125921.1| PREDICTED: myosin-11-like [Brassica rapa];;;gi|923524780|ref|XP_013679713.1| PREDICTED: myosin-11-like [Brassica napus] gi|923524783|ref|XP_013679719.1| PREDICTED: myosin-11-like [Brassic…
Unigene_100237	6.41471	4.55607	4.376	1.52231	2.54349	3.48029	6.96709	9.7215	4.12938	3.7457	4.29991
Unigene_100238	1.26389	0.529883	0.370138	37.657	10.9676	0.39854	1.28046	3.9503	0.857762	27.8408	1.48598						gi|674930299|emb|CDY03014.1| BnaC07g22130D [Brassica napus];;;gi|923851147|ref|XP_013703990.1| PREDICTED: aspartic proteinase nepenthesin-1-like [Brassica napus];;;gi|922531940|ref|XP_013597731.1| PREDICTED: aspartic proteinase nepenthesin-1-like [Brassica oleracea var. oleracea];;;gi|685325410|ref|XP_009152211.1| PREDICTED: aspartic proteinase nepenthesin-1-like [Brassica rapa];;;gi|674887445|em…	sp|Q766C3|NEP1_NEPGR Aspartic proteinase nepenthesin-1 OS=Nepenthes gracilis GN=nep1 PE=1 SV=1;;;sp|Q766C2|NEP2_NEPGR Aspartic proteinase nepenthesin-2 OS=Nepenthes gracilis GN=nep2 PE=1 SV=1;;;sp|Q6XBF8|CDR1_ARATH Aspartic proteinase CDR1 OS=Arabidopsis thaliana GN=CDR1 PE=1 SV=1;;;sp|Q9LHE3|ASPG2_ARATH Protein ASPARTIC PROTEASE IN GUARD CELL 2 OS=Arabidopsis thaliana GN=ASPG2 PE=2 SV=1;;;sp|Q9L…
Unigene_100239	0.153226	0.231262	0.646174	0.32969	0	0.579796	0.139711	0.322256	0	7.99626	0.24944		GO:0005634;;;GO:0009987;;;GO:1902494;;;GO:0032774;;;GO:0044422;;;GO:0046982;;;GO:0046983;;;GO:0044424;;;GO:0005515;;;GO:0044428;;;GO:0046483;;;GO:1901576;;;GO:0005654;;;GO:0006807;;;GO:0071704;;;GO:0044446;;;GO:0030880;;;GO:0043170;;;GO:0044451;;;GO:0005667;;;GO:0005669;;;GO:0000428;;;GO:1901360;;;GO:1901362;;;GO:0044464;;;GO:0090304;;;GO:1990234;;;GO:0006725;;;GO:0016070;;;GO:0005575;;;GO:004423…	nucleus;;;cellular process;;;catalytic complex;;;RNA biosynthetic process;;;organelle part;;;protein heterodimerization activity;;;protein dimerization activity;;;intracellular part;;;protein binding;;;nuclear part;;;heterocycle metabolic process;;;organic substance biosynthetic process;;;nucleoplasm;;;nitrogen compound metabolic process;;;organic substance metabolic process;;;intracellular organ…	K03129	Transcription	gi|922518664|ref|XP_013593951.1| PREDICTED: transcription initiation factor TFIID subunit 4-like isoform X3 [Brassica oleracea var. oleracea];;;gi|922518661|ref|XP_013593950.1| PREDICTED: transcription initiation factor TFIID subunit 4-like isoform X2 [Brassica oleracea var. oleracea];;;gi|922518659|ref|XP_013593949.1| PREDICTED: transcription initiation factor TFIID subunit 4-like isoform X1 [Br…	sp|Q6SJR1|TAF4_ARATH Transcription initiation factor TFIID subunit 4 OS=Arabidopsis thaliana GN=TAF4 PE=1 SV=1;;;sp|F4K4L7|TAF4B_ARATH Transcription initiation factor TFIID subunit 4b OS=Arabidopsis thaliana GN=TAF4B PE=1 SV=1
Unigene_10024	0.117154	0.235758	0	0	0.217845	0	0.640921	0.369586	1.07336	0	0.381433
Unigene_100240	0	0.423085	0.369421	0	0.19547	0.596651	0.383394	0.221083	0.142683	6.59887	0.22817		GO:0005634;;;GO:0009987;;;GO:1902494;;;GO:0032774;;;GO:0044422;;;GO:0046982;;;GO:0046983;;;GO:0044424;;;GO:0005515;;;GO:0044428;;;GO:0046483;;;GO:1901576;;;GO:0005654;;;GO:0006807;;;GO:0071704;;;GO:0044446;;;GO:0030880;;;GO:0043170;;;GO:0044451;;;GO:0005667;;;GO:0005669;;;GO:0000428;;;GO:1901360;;;GO:1901362;;;GO:0044464;;;GO:0090304;;;GO:1990234;;;GO:0006725;;;GO:0016070;;;GO:0005575;;;GO:004423…	nucleus;;;cellular process;;;catalytic complex;;;RNA biosynthetic process;;;organelle part;;;protein heterodimerization activity;;;protein dimerization activity;;;intracellular part;;;protein binding;;;nuclear part;;;heterocycle metabolic process;;;organic substance biosynthetic process;;;nucleoplasm;;;nitrogen compound metabolic process;;;organic substance metabolic process;;;intracellular organ…	K03129	Transcription	gi|922518664|ref|XP_013593951.1| PREDICTED: transcription initiation factor TFIID subunit 4-like isoform X3 [Brassica oleracea var. oleracea];;;gi|922518661|ref|XP_013593950.1| PREDICTED: transcription initiation factor TFIID subunit 4-like isoform X2 [Brassica oleracea var. oleracea];;;gi|922518659|ref|XP_013593949.1| PREDICTED: transcription initiation factor TFIID subunit 4-like isoform X1 [Br…	sp|Q6SJR1|TAF4_ARATH Transcription initiation factor TFIID subunit 4 OS=Arabidopsis thaliana GN=TAF4 PE=1 SV=1;;;sp|F4K4L7|TAF4B_ARATH Transcription initiation factor TFIID subunit 4b OS=Arabidopsis thaliana GN=TAF4B PE=1 SV=1
Unigene_100241	0	0.18501	0.193852	0	0	0.173939	0	0	0	16.4793	0		GO:0006720;;;GO:0006721;;;GO:0006722;;;GO:0009987;;;GO:0031559;;;GO:0008202;;;GO:0044237;;;GO:0044238;;;GO:1901576;;;GO:0016853;;;GO:0046165;;;GO:0008150;;;GO:0008152;;;GO:0071704;;;GO:0044249;;;GO:0003674;;;GO:0044699;;;GO:0044763;;;GO:0019742;;;GO:0044255;;;GO:0019745;;;GO:0008610;;;GO:0009058;;;GO:0016866;;;GO:0006629;;;GO:0044710;;;GO:0006694;;;GO:0044711;;;GO:0016104;;;GO:0008299;;;GO:190161…	isoprenoid metabolic process;;;terpenoid metabolic process;;;triterpenoid metabolic process;;;cellular process;;;oxidosqualene cyclase activity;;;steroid metabolic process;;;cellular metabolic process;;;primary metabolic process;;;organic substance biosynthetic process;;;isomerase activity;;;alcohol biosynthetic process;;;biological_process;;;metabolic process;;;organic substance metabolic proces…	K15822,K15813	Metabolism of terpenoids and polyketides	gi|674945108|emb|CDX88493.1| BnaC06g39370D [Brassica napus];;;gi|923749454|ref|XP_013673861.1| PREDICTED: camelliol C synthase-like [Brassica napus];;;gi|922507384|ref|XP_013590359.1| PREDICTED: camelliol C synthase [Brassica oleracea var. oleracea];;;gi|685339374|ref|XP_009106612.1| PREDICTED: camelliol C synthase [Brassica rapa] gi|674945925|emb|CDX87420.1| BnaA07g34530D [Brassica napus];;;gi|9…	sp|P0C8Y0|LUP3_ARATH Camelliol C synthase OS=Arabidopsis thaliana GN=CAMS1 PE=1 SV=1;;;sp|Q8W3Z1|BAMS_BETPL Beta-amyrin synthase OS=Betula platyphylla GN=OSCBPY PE=1 SV=1;;;sp|Q9MB42|BAMS_GLYGL Beta-amyrin synthase OS=Glycyrrhiza glabra GN=GgbAS1 PE=1 SV=1;;;sp|E2IUA6|TARS_KALDA Taraxerol synthase OS=Kalanchoe daigremontiana PE=1 SV=1;;;sp|Q9LRH8|BAMS_PEA Beta-amyrin synthase OS=Pisum sativum GN=…
Unigene_100242	0	0	0	0	0	0	0	0	0	3.63437	0						gi|922464507|ref|XP_013632896.1| PREDICTED: F-box protein At3g62230 [Brassica oleracea var. oleracea] gi|923806987|ref|XP_013689457.1| PREDICTED: F-box protein At3g62230 [Brassica napus];;;gi|674868007|emb|CDY66300.1| BnaA04g27260D [Brassica napus];;;gi|923614105|ref|XP_013745167.1| PREDICTED: F-box protein At3g62230-like [Brassica napus];;;gi|685296956|ref|XP_009139301.1| PREDICTED: F-box protei…	sp|Q9M1Q1|FB215_ARATH F-box protein At3g62230 OS=Arabidopsis thaliana GN=At3g62230 PE=1 SV=1;;;sp|Q9FFU7|FBL90_ARATH Putative F-box/LRR-repeat protein At5g54820 OS=Arabidopsis thaliana GN=At5g54820 PE=3 SV=1;;;sp|Q9C7X8|FBL33_ARATH Putative F-box/LRR-repeat protein At1g56400 OS=Arabidopsis thaliana GN=At1g56400 PE=2 SV=1;;;sp|Q9LJ48|FB191_ARATH Putative F-box protein At3g29830 OS=Arabidopsis thal…
Unigene_100243	1.43751	3.66424	2.42486	4.94884	2.58393	1.2692	0.611668	1.51164	0.975591	82.1936	0.416027		GO:0008289;;;GO:0051234;;;GO:0051179;;;GO:0033036;;;GO:1902578;;;GO:0005488;;;GO:0006869;;;GO:0008150;;;GO:0071702;;;GO:0003674;;;GO:0006810;;;GO:0044699;;;GO:0010876;;;GO:0044765	lipid binding;;;establishment of localization;;;localization;;;macromolecule localization;;;single-organism localization;;;binding;;;lipid transport;;;biological_process;;;organic substance transport;;;molecular_function;;;transport;;;single-organism process;;;lipid localization;;;single-organism transport			gi|922424484|ref|XP_013618321.1| PREDICTED: non-specific lipid-transfer protein-like protein At5g64080 [Brassica oleracea var. oleracea];;;gi|685279002|ref|XP_009130438.1| PREDICTED: non-specific lipid-transfer protein-like protein At5g64080 [Brassica rapa];;;gi|674901665|emb|CDY31336.1| BnaA02g34050D [Brassica napus];;;gi|923532499|ref|XP_013701039.1| PREDICTED: non-specific lipid-transfer prote…	sp|Q8VYI9|NLTL5_ARATH Non-specific lipid-transfer protein-like protein At5g64080 OS=Arabidopsis thaliana GN=At5g64080 PE=1 SV=1
Unigene_100244	0.0692747	0	0	0.0745275	0.0644077	0	0	0	0.0705216	13.3604	0						gi|922509631|ref|XP_013591025.1| PREDICTED: non-specific lipid-transfer protein-like protein At2g13820 [Brassica oleracea var. oleracea] gi|674930223|emb|CDY03133.1| BnaC06g08400D [Brassica napus];;;gi|567143946|ref|XP_006396030.1| hypothetical protein EUTSA_v10004887mg [Eutrema salsugineum] gi|557092669|gb|ESQ33316.1| hypothetical protein EUTSA_v10004887mg [Eutrema salsugineum];;;gi|727437485|re…	sp|Q8VYI9|NLTL5_ARATH Non-specific lipid-transfer protein-like protein At5g64080 OS=Arabidopsis thaliana GN=At5g64080 PE=1 SV=1
Unigene_100245	4.55633	4.6937	5.14677	5.7188	9.98538	7.79942	7.22083	3.53644	7.73058	6.27672	7.77055		GO:0090304;;;GO:0009987;;;GO:0006725;;;GO:0032774;;;GO:0016070;;;GO:0044237;;;GO:0044238;;;GO:0006351;;;GO:1903506;;;GO:0034641;;;GO:0018130;;;GO:0006355;;;GO:0046483;;;GO:0019219;;;GO:0034645;;;GO:1901576;;;GO:0008150;;;GO:0019222;;;GO:0006807;;;GO:0008152;;;GO:0071704;;;GO:0044249;;;GO:0031323;;;GO:0080090;;;GO:0034654;;;GO:0031326;;;GO:0060255;;;GO:0009889;;;GO:0043170;;;GO:0009058;;;GO:001046…	nucleic acid metabolic process;;;cellular process;;;cellular aromatic compound metabolic process;;;RNA biosynthetic process;;;RNA metabolic process;;;cellular metabolic process;;;primary metabolic process;;;transcription, DNA-templated;;;regulation of nucleic acid-templated transcription;;;cellular nitrogen compound metabolic process;;;heterocycle biosynthetic process;;;regulation of transcriptio…			gi|922405507|ref|XP_013638279.1| PREDICTED: paired amphipathic helix protein Sin3-like 1 isoform X4 [Brassica oleracea var. oleracea];;;gi|923920918|ref|XP_013729719.1| PREDICTED: paired amphipathic helix protein Sin3-like 1 isoform X4 [Brassica napus];;;gi|923920915|ref|XP_013729718.1| PREDICTED: paired amphipathic helix protein Sin3-like 1 isoform X3 [Brassica napus];;;gi|923920913|ref|XP_01372…	sp|Q9SRH9|SNL1_ARATH Paired amphipathic helix protein Sin3-like 1 OS=Arabidopsis thaliana GN=SNL1 PE=1 SV=2;;;sp|Q9LFQ3|SNL2_ARATH Paired amphipathic helix protein Sin3-like 2 OS=Arabidopsis thaliana GN=SNL2 PE=1 SV=2
Unigene_100246	3.40152	2.62805	5.44327	4.705	6.21213	6.43554	6.14761	2.55496	3.89559	5.03042	7.18543						gi|923920918|ref|XP_013729719.1| PREDICTED: paired amphipathic helix protein Sin3-like 1 isoform X4 [Brassica napus];;;gi|923920915|ref|XP_013729718.1| PREDICTED: paired amphipathic helix protein Sin3-like 1 isoform X3 [Brassica napus];;;gi|923920913|ref|XP_013729717.1| PREDICTED: paired amphipathic helix protein Sin3-like 1 isoform X2 [Brassica napus];;;gi|923920911|ref|XP_013729716.1| PREDICTED…	sp|Q9SRH9|SNL1_ARATH Paired amphipathic helix protein Sin3-like 1 OS=Arabidopsis thaliana GN=SNL1 PE=1 SV=2;;;sp|Q9LFQ3|SNL2_ARATH Paired amphipathic helix protein Sin3-like 2 OS=Arabidopsis thaliana GN=SNL2 PE=1 SV=2;;;sp|O04539|SNL4_ARATH Paired amphipathic helix protein Sin3-like 4 OS=Arabidopsis thaliana GN=SNL4 PE=3 SV=3;;;sp|O48686|SNL3_ARATH Paired amphipathic helix protein Sin3-like 3 OS=…
Unigene_100247	0.25426	0.085278	0.208492	3.58641	23.6396	0.133625	2.39561	0.14854	0.143798	9.64712	1.50236		GO:0048513;;;GO:0005506;;;GO:0009987;;;GO:2000026;;;GO:0048645;;;GO:0048646;;;GO:0097159;;;GO:0048518;;;GO:0044424;;;GO:0048522;;;GO:0022414;;;GO:0042127;;;GO:0004497;;;GO:0061458;;;GO:0051094;;;GO:0005783;;;GO:0046872;;;GO:0044699;;;GO:0044444;;;GO:0046620;;;GO:0044702;;;GO:0046622;;;GO:0009887;;;GO:0043167;;;GO:0010016;;;GO:0009888;;;GO:0043169;;;GO:0044707;;;GO:0044710;;;GO:0051239;;;GO:005124…	organ development;;;iron ion binding;;;cellular process;;;regulation of multicellular organismal development;;;organ formation;;;anatomical structure formation involved in morphogenesis;;;organic cyclic compound binding;;;positive regulation of biological process;;;intracellular part;;;positive regulation of cellular process;;;reproductive process;;;regulation of cell proliferation;;;monooxygenas…	K00517;;;K00517	Biosynthesis of other secondary metabolites;;;Metabolism of terpenoids and polyketides	gi|923757864|ref|XP_013676303.1| PREDICTED: cytochrome P450 78A5-like [Brassica napus] gi|674896458|emb|CDY36404.1| BnaC05g10050D [Brassica napus];;;gi|922483287|ref|XP_013639051.1| PREDICTED: cytochrome P450 78A5 [Brassica oleracea var. oleracea];;;gi|923641397|ref|XP_013641375.1| PREDICTED: cytochrome P450 78A5 [Brassica napus] gi|674935472|emb|CDX98123.1| BnaA06g08740D [Brassica napus];;;gi|68…	sp|Q9LMX7|C78A5_ARATH Cytochrome P450 78A5 OS=Arabidopsis thaliana GN=CYP78A5 PE=2 SV=1;;;sp|O65012|C78A4_PINRA Cytochrome P450 78A4 OS=Pinus radiata GN=CYP78A4 PE=2 SV=1;;;sp|Q9SLP1|C78A9_ARATH Cytochrome P450 78A9 OS=Arabidopsis thaliana GN=CYP78A9 PE=2 SV=1;;;sp|Q9ZNR0|C78A6_ARATH Cytochrome P450 78A6 OS=Arabidopsis thaliana GN=CYP78A6 PE=2 SV=1;;;sp|O48927|C78A3_SOYBN Cytochrome P450 78A3 OS=…
Unigene_100248	0.0309248	0.124465	0.260827	0.166349	0.345025	0.0585085	0	0	0.125926	44.9771	0.234934		GO:0009987;;;GO:0044237;;;GO:0044238;;;GO:1901576;;;GO:0008150;;;GO:0046486;;;GO:0008152;;;GO:0045017;;;GO:0071704;;;GO:0044249;;;GO:0003674;;;GO:0016411;;;GO:0044699;;;GO:0044763;;;GO:0044255;;;GO:0008610;;;GO:0009058;;;GO:0016740;;;GO:0006629;;;GO:0044710;;;GO:0044711;;;GO:0016746;;;GO:0016747;;;GO:0004144;;;GO:0003824;;;GO:0008374	cellular process;;;cellular metabolic process;;;primary metabolic process;;;organic substance biosynthetic process;;;biological_process;;;glycerolipid metabolic process;;;metabolic process;;;glycerolipid biosynthetic process;;;organic substance metabolic process;;;cellular biosynthetic process;;;molecular_function;;;acylglycerol O-acyltransferase activity;;;single-organism process;;;single-organi…	K15406	Lipid metabolism	gi|922420871|ref|XP_013616312.1| PREDICTED: O-acyltransferase WSD1-like [Brassica oleracea var. oleracea];;;gi|674937207|emb|CDX96219.1| BnaC02g14320D [Brassica napus];;;gi|685272217|ref|XP_009127172.1| PREDICTED: O-acyltransferase WSD1-like [Brassica rapa] gi|674883263|emb|CDY49169.1| BnaA02g10280D [Brassica napus];;;gi|923535771|ref|XP_013715030.1| PREDICTED: O-acyltransferase WSD1-like [Brassi…	sp|Q93ZR6|WSD1_ARATH O-acyltransferase WSD1 OS=Arabidopsis thaliana GN=WSD1 PE=2 SV=1
Unigene_100249	0.295597	0	0.623285	0.318011	0.137415	0.978703	0.539049	0.777103	0.601836	2.01209	1.12282				K12587	Folding, sorting and degradation	gi|674876189|emb|CDY56312.1| BnaC07g50290D [Brassica napus];;;gi|922412686|ref|XP_013639447.1| PREDICTED: exosome complex component MTR3 [Brassica oleracea var. oleracea] gi|923742193|ref|XP_013671606.1| PREDICTED: exosome complex component MTR3-like [Brassica napus] gi|674903769|emb|CDY29317.1| BnaC01g19690D [Brassica napus];;;gi|26452638|dbj|BAC43402.1| unknown protein [Arabidopsis thaliana];;;…	sp|A2RVK7|RP41L_ARATH Exosome complex component RRP41-like OS=Arabidopsis thaliana GN=RRP41L PE=2 SV=1
Unigene_10025	0.123558	0.124323	0	0.132927	1.95292	0	0.33798	0.259861	0.251565	0.280348	0.134095				K14399	Translation	gi|674959728|emb|CDX73412.1| BnaC08g25910D [Brassica napus];;;gi|923894737|ref|XP_013718210.1| PREDICTED: macrophage erythroblast attacher-like [Brassica napus];;;gi|685363987|ref|XP_009116209.1| PREDICTED: macrophage erythroblast attacher-like isoform X2 [Brassica rapa];;;gi|727502485|ref|XP_010427253.1| PREDICTED: macrophage erythroblast attacher-like [Camelina sativa];;;gi|727468307|ref|XP_010…
Unigene_100250	1.94184	4.16824	3.95801	2.08908	1.80541	3.67389	1.06234	0.816793	1.84501	2.05611	0.280992						gi|674871943|emb|CDY62344.1| BnaCnng39990D [Brassica napus];;;gi|685256393|ref|XP_009139195.1| PREDICTED: methionine aminopeptidase 1D, chloroplastic/mitochondrial [Brassica rapa];;;gi|674958230|emb|CDX75622.1| BnaA01g00800D [Brassica napus];;;gi|923503769|ref|XP_013735106.1| PREDICTED: methionine aminopeptidase 1D, chloroplastic/mitochondrial-like [Brassica napus];;;gi|567216608|ref|XP_006411933…	sp|Q9FV50|MAP1D_ARATH Methionine aminopeptidase 1D, chloroplastic/mitochondrial OS=Arabidopsis thaliana GN=MAP1D PE=1 SV=1;;;sp|Q9FV52|MAP1B_ARATH Methionine aminopeptidase 1B, chloroplastic OS=Arabidopsis thaliana GN=MAP1B PE=2 SV=2
Unigene_100251	0.455816	1.37591	1.92223	0.980757	1.27138	2.58716	0	2.15695	0.928041	1.29278	0.247344
Unigene_100252	0.126144	0	0	0.407128	0	0.11933	0	0.13265	0.128415	29.9096	0.136902		GO:0044464;;;GO:0016020;;;GO:0005575;;;GO:0005623;;;GO:0031224;;;GO:0031225;;;GO:0044425;;;GO:0071944;;;GO:0005886	cell part;;;membrane;;;cellular_component;;;cell;;;intrinsic component of membrane;;;anchored component of membrane;;;membrane part;;;cell periphery;;;plasma membrane			gi|674905502|emb|CDY27557.1| BnaC01g32400D [Brassica napus];;;gi|922414888|ref|XP_013592684.1| PREDICTED: probable arabinogalactan protein 40 [Brassica oleracea var. oleracea] gi|923779775|ref|XP_013681676.1| PREDICTED: probable arabinogalactan protein 40 [Brassica napus];;;gi|674875109|emb|CDY57919.1| BnaA01g36750D [Brassica napus];;;gi|923891788|ref|XP_013716930.1| PREDICTED: probable arabinoga…	sp|Q8LD43|AGP40_ARATH Probable arabinogalactan protein 40 OS=Arabidopsis thaliana GN=AGP40 PE=2 SV=1
Unigene_100253	0	0	0.330557	0	0	0	0	0	0.478772	47.1305	0						gi|922571102|ref|XP_013613879.1| PREDICTED: protein RALF-like 9 [Brassica oleracea var. oleracea] gi|923805312|ref|XP_013688806.1| PREDICTED: protein RALF-like 9 [Brassica napus];;;gi|674879456|emb|CDY52673.1| BnaC09g51360D [Brassica napus];;;gi|565487523|ref|XP_006301401.1| hypothetical protein CARUB_v10021815mg [Capsella rubella] gi|482570111|gb|EOA34299.1| hypothetical protein CARUB_v10021815m…	sp|A8MQM7|RLF15_ARATH Protein RALF-like 15 OS=Arabidopsis thaliana GN=RALFL15 PE=3 SV=1;;;sp|Q3ECL0|RLF9_ARATH Protein RALF-like 9 OS=Arabidopsis thaliana GN=RALFL9 PE=3 SV=1
Unigene_100254	1.87968	8.37582	4.97449	0.206347	0.106997	2.93937	4.58201	3.5095	1.28869	6.61495	5.78687		GO:0009987;;;GO:0044422;;;GO:0097159;;;GO:0044424;;;GO:0003723;;;GO:0022411;;;GO:0006412;;;GO:0008079;;;GO:0006415;;;GO:0071822;;;GO:0003729;;;GO:0044434;;;GO:0003730;;;GO:0044435;;;GO:0046483;;;GO:0043412;;;GO:1901576;;;GO:0016149;;;GO:0019222;;;GO:0044822;;;GO:0006807;;;GO:0071704;;;GO:0044699;;;GO:0044444;;;GO:0043933;;;GO:0044446;;;GO:0071840;;;GO:0043170;;;GO:0009507;;;GO:0003747;;;GO:004304…	cellular process;;;organelle part;;;organic cyclic compound binding;;;intracellular part;;;RNA binding;;;cellular component disassembly;;;translation;;;translation termination factor activity;;;translational termination;;;protein complex subunit organization;;;mRNA binding;;;chloroplast part;;;mRNA 3'-UTR binding;;;plastid part;;;heterocycle metabolic process;;;macromolecule modification;;;organi…			gi|922548270|ref|XP_013602090.1| PREDICTED: peptide chain release factor PrfB3, chloroplastic [Brassica oleracea var. oleracea] gi|923866189|ref|XP_013708118.1| PREDICTED: peptide chain release factor PrfB3, chloroplastic-like [Brassica napus] gi|674961656|emb|CDX72062.1| BnaC08g28120D [Brassica napus];;;gi|923714166|ref|XP_013663338.1| PREDICTED: peptide chain release factor PrfB3, chloroplastic…	sp|F4J264|PRFB3_ARATH Peptide chain release factor PrfB3, chloroplastic OS=Arabidopsis thaliana GN=PRFB3 PE=2 SV=1;;;sp|Q9LVY0|PRFB1_ARATH Peptide chain release factor PrfB1, chloroplastic OS=Arabidopsis thaliana GN=PRFB1 PE=2 SV=1;;;sp|Q7U3W6|RF2_SYNPX Peptide chain release factor 2 OS=Synechococcus sp. (strain WH8102) GN=prfB PE=3 SV=1;;;sp|B7K0A6|RF2_CYAP8 Peptide chain release factor 2 OS=Cya…
Unigene_100255	0.13663	0.412428	0	0.14699	0.127031	0	0.124579	0	0.278178	33.0158	0.296563		GO:0043169;;;GO:0046914;;;GO:0005507;;;GO:0044710;;;GO:0055114;;;GO:0016491;;;GO:0005488;;;GO:0003824;;;GO:0008150;;;GO:0046872;;;GO:0008152;;;GO:0003674;;;GO:0044699;;;GO:0043167	cation binding;;;transition metal ion binding;;;copper ion binding;;;single-organism metabolic process;;;oxidation-reduction process;;;oxidoreductase activity;;;binding;;;catalytic activity;;;biological_process;;;metal ion binding;;;metabolic process;;;molecular_function;;;single-organism process;;;ion binding	K00423	Carbohydrate metabolism	gi|922413242|ref|XP_013584812.1| PREDICTED: L-ascorbate oxidase homolog [Brassica oleracea var. oleracea] gi|923906161|ref|XP_013723098.1| PREDICTED: L-ascorbate oxidase homolog [Brassica napus] gi|674908862|emb|CDY24189.1| BnaC01g37690D [Brassica napus];;;gi|923738290|ref|XP_013670414.1| PREDICTED: L-ascorbate oxidase homolog [Brassica napus];;;gi|685385583|ref|XP_009124743.1| PREDICTED: L-ascor…	sp|Q00624|ASOL_BRANA L-ascorbate oxidase homolog OS=Brassica napus GN=Bp10 PE=2 SV=1;;;sp|P29162|ASOL_TOBAC L-ascorbate oxidase homolog OS=Nicotiana tabacum PE=2 SV=1;;;sp|Q8VXX5|SKS1_ARATH Monocopper oxidase-like protein SKS1 OS=Arabidopsis thaliana GN=SKS1 PE=1 SV=1;;;sp|Q9FHN6|SKS2_ARATH Monocopper oxidase-like protein SKS2 OS=Arabidopsis thaliana GN=SKS2 PE=1 SV=1;;;sp|Q9SU40|SKU5_ARATH Monoc…
Unigene_100256	2.16182	0.593238	0.414394	5.07435	3.83716	1.11548	1.79195	2.47997	5.00167	1.56071	2.77276
Unigene_100257	1.11456	0.249214	0.391687	1.19908	0.921118	0.234301	0.451669	1.17204	0.630347	1.82643	0.268803		GO:0030529;;;GO:0009987;;;GO:0005575;;;GO:0044424;;;GO:0006412;;;GO:0044237;;;GO:0005198;;;GO:0044238;;;GO:0005840;;;GO:0034641;;;GO:0019538;;;GO:0043603;;;GO:0043604;;;GO:0034645;;;GO:1901576;;;GO:0008150;;;GO:0003735;;;GO:0006807;;;GO:0008152;;;GO:0071704;;;GO:0044249;;;GO:0043226;;;GO:0003674;;;GO:0043228;;;GO:0044444;;;GO:0043229;;;GO:0032991;;;GO:0043232;;;GO:1901564;;;GO:0043170;;;GO:000905…	ribonucleoprotein complex;;;cellular process;;;cellular_component;;;intracellular part;;;translation;;;cellular metabolic process;;;structural molecule activity;;;primary metabolic process;;;ribosome;;;cellular nitrogen compound metabolic process;;;protein metabolic process;;;cellular amide metabolic process;;;amide biosynthetic process;;;cellular macromolecule biosynthetic process;;;organic subs…	K02889	Translation	gi|212721970|ref|NP_001132586.1| hypothetical protein [Zea mays] gi|194694824|gb|ACF81496.1| unknown [Zea mays] gi|195627294|gb|ACG35477.1| hypothetical protein [Zea mays] gi|414871136|tpg|DAA49693.1| TPA: hypothetical protein ZEAMMB73_911723 [Zea mays];;;gi|734379676|gb|KHN22558.1| 60S ribosomal protein L21-1 [Glycine soja];;;gi|698532626|ref|XP_009763137.1| PREDICTED: 60S ribosomal protein L21-…	sp|Q9FDZ9|RL212_ARATH 60S ribosomal protein L21-2 OS=Arabidopsis thaliana GN=RPL21E PE=2 SV=1;;;sp|Q43291|RL211_ARATH 60S ribosomal protein L21-1 OS=Arabidopsis thaliana GN=RPL21A PE=2 SV=2;;;sp|O82574|RL21_CYAPA 60S ribosomal protein L21 OS=Cyanophora paradoxa GN=RPL21 PE=2 SV=1;;;sp|Q54X53|RL21_DICDI 60S ribosomal protein L21 OS=Dictyostelium discoideum GN=rpl21 PE=3 SV=1
Unigene_100258	0	0	0	5.14499	0.468039	0.35716	0.114751	0.132342	0.384351	2.9983	0.273169				K07198	Transport and catabolism	gi|922524470|ref|XP_013595938.1| PREDICTED: CBL-interacting serine/threonine-protein kinase 19 [Brassica oleracea var. oleracea] gi|923764603|ref|XP_013677921.1| PREDICTED: CBL-interacting serine/threonine-protein kinase 19 [Brassica napus] gi|674856809|emb|CDY70469.1| BnaCnng68520D [Brassica napus];;;gi|685326322|ref|XP_009101564.1| PREDICTED: CBL-interacting serine/threonine-protein kinase 19 […	sp|Q9FJ55|CIPKJ_ARATH CBL-interacting serine/threonine-protein kinase 19 OS=Arabidopsis thaliana GN=CIPK19 PE=2 SV=1;;;sp|Q9SN43|CIPKC_ARATH CBL-interacting serine/threonine-protein kinase 12 OS=Arabidopsis thaliana GN=CIPK12 PE=1 SV=1;;;sp|Q9LP51|CIPKI_ARATH CBL-interacting serine/threonine-protein kinase 18 OS=Arabidopsis thaliana GN=CIPK18 PE=1 SV=1;;;sp|Q68Y49|CIPKJ_ORYSJ CBL-interacting prot…
Unigene_100259	3.6804	1.05805	1.47816	2.82819	4.88833	0.248685	3.59548	1.47436	1.42729	8.74832	2.66284				K07562;;;K07562	Translation;;;Translation	gi|922435563|ref|XP_013623562.1| PREDICTED: protein RETICULATA-RELATED 1-like [Brassica oleracea var. oleracea] gi|922435566|ref|XP_013623563.1| PREDICTED: protein RETICULATA-RELATED 1-like [Brassica oleracea var. oleracea] gi|923782115|ref|XP_013682197.1| PREDICTED: protein RETICULATA-RELATED 1-like [Brassica napus] gi|923782120|ref|XP_013682198.1| PREDICTED: protein RETICULATA-RELATED 1-like [B…	sp|Q9FGP9|RER1_ARATH Protein RETICULATA-RELATED 1, chloroplastic OS=Arabidopsis thaliana GN=RER1 PE=1 SV=1;;;sp|B9DFK5|RETIC_ARATH Protein RETICULATA, chloroplastic OS=Arabidopsis thaliana GN=RE PE=1 SV=1
Unigene_10026	0	1.37736	0	0.184085	0	0	0.156018	0.179935	0.174191	0	0
Unigene_100260	1.92861	3.8811	4.06659	1.29678	1.12069	5.70133	1.31887	2.28158	0.245415	1.91447	2.09308
Unigene_100261	4.53236	3.53065	2.31212	1.25833	1.76713	3.18107	0.933165	2.30617	0.89302	7.62986	1.26939						gi|923829612|ref|XP_013697068.1| PREDICTED: probable tyrosine-protein phosphatase At1g05000 isoform X1 [Brassica napus] gi|923829761|ref|XP_013697110.1| PREDICTED: probable tyrosine-protein phosphatase At1g05000 [Brassica napus] gi|674915031|emb|CDY18280.1| BnaC05g03030D [Brassica napus];;;gi|923829614|ref|XP_013697069.1| PREDICTED: probable tyrosine-protein phosphatase At1g05000 isoform X2 [Bras…	sp|Q9ZVN4|Y1500_ARATH Probable tyrosine-protein phosphatase At1g05000 OS=Arabidopsis thaliana GN=At1g05000 PE=1 SV=1
Unigene_100262	0.586005	2.6165	1.31285	2.12773	8.98977	0.381115	3.43967	1.11691	0.223707	29.127	1.86819		GO:0043170;;;GO:0008233;;;GO:0006508;;;GO:0044238;;;GO:0004175;;;GO:0003824;;;GO:0070001;;;GO:0019538;;;GO:0016787;;;GO:0008150;;;GO:0008152;;;GO:0071704;;;GO:0003674;;;GO:0070011;;;GO:0004190	macromolecule metabolic process;;;peptidase activity;;;proteolysis;;;primary metabolic process;;;endopeptidase activity;;;catalytic activity;;;aspartic-type peptidase activity;;;protein metabolic process;;;hydrolase activity;;;biological_process;;;metabolic process;;;organic substance metabolic process;;;molecular_function;;;peptidase activity, acting on L-amino acid peptides;;;aspartic-type endo…			gi|922419830|ref|XP_013615231.1| PREDICTED: basic 7S globulin 2-like [Brassica oleracea var. oleracea] gi|674930648|emb|CDY02588.1| BnaC02g08470D [Brassica napus];;;gi|674885361|emb|CDY47197.1| BnaAnng08670D [Brassica napus];;;gi|685270557|ref|XP_009126298.1| PREDICTED: basic 7S globulin 2-like [Brassica rapa];;;gi|923916371|ref|XP_013727678.1| PREDICTED: basic 7S globulin 2-like [Brassica napus]…
Unigene_100263	5.56329	2.79887	2.72316	4.2751	4.43351	2.81934	1.26815	3.34297	2.02265	6.31143	2.80323
Unigene_100264	7.7973	1.70556	1.07224	0.364719	0.63039	0.3207	2.62744	2.49547	5.52184	11.7304	2.75943						gi|923514205|ref|XP_013642691.1| PREDICTED: uncharacterized protein LOC106347644 [Brassica napus] gi|674855948|emb|CDY70669.1| BnaCnng69290D [Brassica napus];;;gi|923514207|ref|XP_013642699.1| PREDICTED: uncharacterized protein LOC106347653 [Brassica napus];;;gi|922421371|ref|XP_013616550.1| PREDICTED: uncharacterized protein LOC106322945 [Brassica oleracea var. oleracea];;;gi|685277624|ref|XP_00…
Unigene_100265	9.13075	1.18252	1.14373	0.972584	1.26078	0.25656	3.70933	0.760525	8.0987	13.0252	2.15849						gi|922421371|ref|XP_013616550.1| PREDICTED: uncharacterized protein LOC106322945 [Brassica oleracea var. oleracea];;;gi|923514205|ref|XP_013642691.1| PREDICTED: uncharacterized protein LOC106347644 [Brassica napus] gi|674855948|emb|CDY70669.1| BnaCnng69290D [Brassica napus];;;gi|923514207|ref|XP_013642699.1| PREDICTED: uncharacterized protein LOC106347653 [Brassica napus];;;gi|685277624|ref|XP_00…
Unigene_100266	0	0.302371	0	0	0.139699	0	0	0.474012	0.15296	2.04553	0				K13415,K01188;;;K13415,K01188;;;K13415,K01188;;;K13415,K01188	Metabolism of other amino acids;;;Carbohydrate metabolism;;;Signal transduction;;;Biosynthesis of other secondary metabolites	gi|685378010|ref|XP_009121823.1| PREDICTED: DNA-damage-repair/toleration protein DRT100-like [Brassica rapa];;;gi|923724574|ref|XP_013666091.1| PREDICTED: DNA-damage-repair/toleration protein DRT100-like [Brassica napus] gi|674864040|emb|CDY68308.1| BnaA10g30080D [Brassica napus];;;gi|923724503|ref|XP_013666067.1| PREDICTED: DNA-damage-repair/toleration protein DRT100-like [Brassica napus] gi|674…	sp|Q00874|DR100_ARATH DNA-damage-repair/toleration protein DRT100 OS=Arabidopsis thaliana GN=DRT100 PE=2 SV=2;;;sp|Q9ZPS9|BRL2_ARATH Serine/threonine-protein kinase BRI1-like 2 OS=Arabidopsis thaliana GN=BRL2 PE=1 SV=1;;;sp|Q9LY03|IRK_ARATH Probable LRR receptor-like serine/threonine-protein kinase IRK OS=Arabidopsis thaliana GN=IRK PE=1 SV=1
Unigene_100267	8.8957	3.7113	4.80365	9.33681	11.7	6.56793	7.31975	7.07288	7.73058	8.12281	5.65131				K04382	Translation	gi|922459253|ref|XP_013631189.1| PREDICTED: serine/threonine-protein phosphatase PP2A-3 catalytic subunit [Brassica oleracea var. oleracea] gi|923865212|ref|XP_013707814.1| PREDICTED: serine/threonine-protein phosphatase PP2A-3 catalytic subunit [Brassica napus] gi|674932765|emb|CDY00569.1| BnaC04g23560D [Brassica napus];;;gi|685296206|ref|XP_009138958.1| PREDICTED: serine/threonine-protein phosp…	sp|Q07100|PP2A4_ARATH Serine/threonine-protein phosphatase PP2A-4 catalytic subunit OS=Arabidopsis thaliana GN=PP2A4 PE=2 SV=2;;;sp|P48578|PP2A3_ARATH Serine/threonine-protein phosphatase PP2A-3 catalytic subunit OS=Arabidopsis thaliana GN=PP2A3 PE=2 SV=1;;;sp|P23778|PP2A_BRANA Serine/threonine-protein phosphatase PP2A catalytic subunit (Fragment) OS=Brassica napus PE=2 SV=2;;;sp|Q06009|PP2A_MEDS…
Unigene_100268	0.0920918	0.138993	0	2.22918	0.299676	0.0435586	0.0419845	1.98524	0	4.07457	0.149918						gi|922431841|ref|XP_013622019.1| PREDICTED: B3 domain-containing protein REM1-like isoform X1 [Brassica oleracea var. oleracea];;;gi|922431843|ref|XP_013622020.1| PREDICTED: B3 domain-containing protein REM1-like isoform X2 [Brassica oleracea var. oleracea];;;gi|923548996|ref|XP_013735953.1| PREDICTED: B3 domain-containing protein REM1-like [Brassica napus];;;gi|674875133|emb|CDY57886.1| BnaC03g7…	sp|O65098|REM1_BRAOB B3 domain-containing protein REM1 OS=Brassica oleracea var. botrytis GN=REM1 PE=2 SV=1;;;sp|Q84J39|REM1_ARATH B3 domain-containing protein REM1 OS=Arabidopsis thaliana GN=REM1 PE=2 SV=1;;;sp|Q3E9T2|REM2_ARATH B3 domain-containing protein REM2 OS=Arabidopsis thaliana GN=REM2 PE=2 SV=2;;;sp|Q9SB79|REM4_ARATH Putative B3 domain-containing protein REM4 OS=Arabidopsis thaliana GN=…
Unigene_100269	0.782875	2.25064	0.47164	0.962558	6.3429	0.105798	1.93752	2.46975	0.683115	6.47085	2.91305				K02990	Translation	gi|923636963|ref|XP_013639922.1| PREDICTED: uncharacterized protein LOC106345242 [Brassica napus] gi|674941295|emb|CDX92267.1| BnaA05g21400D [Brassica napus];;;gi|685310519|ref|XP_009145863.1| PREDICTED: uncharacterized protein LOC103869529 [Brassica rapa] gi|923610687|ref|XP_013744094.1| PREDICTED: uncharacterized protein LOC106446833 [Brassica napus] gi|674934166|emb|CDX99321.1| BnaC05g34360D […
Unigene_10027	0	0.116371	0	0	0	0	0.843629	1.33781	0	0	0.0627589		GO:0009987;;;GO:0051716;;;GO:0016772;;;GO:0016773;;;GO:0097159;;;GO:0016775;;;GO:0004871;;;GO:0038023;;;GO:0004872;;;GO:0006793;;;GO:0023052;;;GO:0006796;;;GO:0005524;;;GO:0043412;;;GO:0071704;;;GO:0044699;;;GO:0000155;;;GO:0044700;;;GO:0043167;;;GO:0000160;;;GO:0043168;;;GO:0043170;;;GO:0032549;;;GO:0032550;;;GO:0000166;;;GO:0044710;;;GO:0032553;;;GO:0032555;;;GO:0016301;;;GO:1901363;;;GO:003255…	cellular process;;;cellular response to stimulus;;;transferase activity, transferring phosphorus-containing groups;;;phosphotransferase activity, alcohol group as acceptor;;;organic cyclic compound binding;;;phosphotransferase activity, nitrogenous group as acceptor;;;signal transducer activity;;;signaling receptor activity;;;receptor activity;;;phosphorus metabolic process;;;signaling;;;phosphat…			gi|698520354|ref|XP_009805047.1| PREDICTED: phototropin-2 [Nicotiana sylvestris] gi|698520356|ref|XP_009805048.1| PREDICTED: phototropin-2 [Nicotiana sylvestris] gi|698520358|ref|XP_009805049.1| PREDICTED: phototropin-2 [Nicotiana sylvestris];;;gi|697159322|ref|XP_009588418.1| PREDICTED: phototropin-2 [Nicotiana tomentosiformis] gi|697159324|ref|XP_009588419.1| PREDICTED: phototropin-2 [Nicotiana…	sp|P93025|PHOT2_ARATH Phototropin-2 OS=Arabidopsis thaliana GN=PHOT2 PE=1 SV=2;;;sp|Q9ST27|PHOT2_ORYSJ Phototropin-2 OS=Oryza sativa subsp. japonica GN=PHOT2 PE=1 SV=1;;;sp|Q2RBR1|PHT1B_ORYSJ Phototropin-1B OS=Oryza sativa subsp. japonica GN=PHOT1B PE=1 SV=2;;;sp|Q2QYY8|PHT1A_ORYSJ Phototropin-1A OS=Oryza sativa subsp. japonica GN=PHOT1A PE=1 SV=2;;;sp|O48963|PHOT1_ARATH Phototropin-1 OS=Arabidop…
Unigene_100270	0.448956	0.0410669	0.129089	0.658635	0.683041	0.115828	0.111643	0.257514	0.290842	12.5018	0.177179						gi|674908834|emb|CDY24306.1| BnaC03g42790D [Brassica napus];;;gi|674879176|emb|CDY52919.1| BnaA04g29260D [Brassica napus]
Unigene_100272	12.7782	2.88633	1.64961	19.4984	4.12178	2.22023	4.87444	7.40415	11.9463	13.3132	6.0849		GO:0009987;;;GO:0005509;;;GO:0046470;;;GO:0006793;;;GO:0004620;;;GO:0006796;;;GO:0097164;;;GO:0008081;;;GO:0016787;;;GO:0070290;;;GO:0016788;;;GO:0016020;;;GO:0004630;;;GO:0046486;;;GO:0006807;;;GO:0046872;;;GO:0071704;;;GO:1901575;;;GO:0044699;;;GO:0043167;;;GO:0043169;;;GO:0044710;;;GO:0044712;;;GO:0016298;;;GO:0016042;;;GO:0006576;;;GO:0006066;;;GO:1901615;;;GO:0019637;;;GO:0005575;;;GO:004243…	cellular process;;;calcium ion binding;;;phosphatidylcholine metabolic process;;;phosphorus metabolic process;;;phospholipase activity;;;phosphate-containing compound metabolic process;;;ammonium ion metabolic process;;;phosphoric diester hydrolase activity;;;hydrolase activity;;;N-acylphosphatidylethanolamine-specific phospholipase D activity;;;hydrolase activity, acting on ester bonds;;;membran…	K01115;;;K01115;;;K01115	Lipid metabolism;;;Transport and catabolism;;;Lipid metabolism	gi|349617882|gb|AEQ02416.1| phospholipase D [Brassica napus];;;gi|923504390|ref|XP_013642039.1| PREDICTED: phospholipase D delta-like isoform X1 [Brassica napus] gi|923504392|ref|XP_013642102.1| PREDICTED: phospholipase D delta-like isoform X2 [Brassica napus];;;gi|922417071|ref|XP_013602796.1| PREDICTED: phospholipase D delta [Brassica oleracea var. oleracea];;;gi|923504564|ref|XP_013646876.1| P…	sp|Q9C5Y0|PLDD1_ARATH Phospholipase D delta OS=Arabidopsis thaliana GN=PLDDELTA PE=1 SV=2;;;sp|P93733|PLDB1_ARATH Phospholipase D beta 1 OS=Arabidopsis thaliana GN=PLDBETA1 PE=1 SV=4;;;sp|Q9T051|PLDG2_ARATH Phospholipase D gamma 2 OS=Arabidopsis thaliana GN=PLDGAMMA2 PE=1 SV=3;;;sp|Q9T053|PLDG1_ARATH Phospholipase D gamma 1 OS=Arabidopsis thaliana GN=PLDGAMMA1 PE=1 SV=1;;;sp|O23078|PLDB2_ARATH Ph…
Unigene_100273	0	0.781279	0.233891	0.716013	0	0	0.101141	0.349935	0.112921	22.6515	0.120384		GO:0005634;;;GO:0009987;;;GO:0032774;;;GO:0097159;;;GO:0046983;;;GO:0044424;;;GO:0005515;;;GO:1903506;;;GO:0046483;;;GO:0019219;;;GO:1901576;;;GO:0019222;;;GO:0006807;;;GO:0071704;;;GO:0009889;;;GO:0043170;;;GO:1901360;;;GO:1901363;;;GO:1901362;;;GO:0001071;;;GO:0044464;;;GO:0051252;;;GO:0010556;;;GO:0090304;;;GO:0006725;;;GO:0016070;;;GO:0005575;;;GO:0044237;;;GO:0044238;;;GO:0006351;;;GO:003464…	nucleus;;;cellular process;;;RNA biosynthetic process;;;organic cyclic compound binding;;;protein dimerization activity;;;intracellular part;;;protein binding;;;regulation of nucleic acid-templated transcription;;;heterocycle metabolic process;;;regulation of nucleobase-containing compound metabolic process;;;organic substance biosynthetic process;;;regulation of metabolic process;;;nitrogen comp…	K03217	Folding, sorting and degradation	gi|922440107|ref|XP_013625167.1| PREDICTED: developmental protein SEPALLATA 1 [Brassica oleracea var. oleracea] gi|923540603|ref|XP_013728678.1| PREDICTED: developmental protein SEPALLATA 1-like [Brassica napus] gi|923540948|ref|XP_013729544.1| PREDICTED: developmental protein SEPALLATA 1-like [Brassica napus];;;gi|922556278|ref|XP_013606232.1| PREDICTED: developmental protein SEPALLATA 1 [Brassi…	sp|P29382|SEP1_ARATH Developmental protein SEPALLATA 1 OS=Arabidopsis thaliana GN=SEP1 PE=1 SV=2;;;sp|Q03489|AGL9_PETHY Agamous-like MADS-box protein AGL9 homolog OS=Petunia hybrida GN=FBP2 PE=1 SV=2;;;sp|O04067|AGL9_SINAL Agamous-like MADS-box protein AGL9 homolog OS=Sinapis alba GN=AGL9 PE=2 SV=1;;;sp|P29384|SEP2_ARATH Developmental protein SEPALLATA 2 OS=Arabidopsis thaliana GN=SEP2 PE=1 SV=1;…
Unigene_100274	0.0911631	1.10073	0.192223	0.68653	0.254275	0	0.0831223	0.191729	0	25.5454	0		GO:0005634;;;GO:0009987;;;GO:0032774;;;GO:0097159;;;GO:0046983;;;GO:0044424;;;GO:0005515;;;GO:1903506;;;GO:0046483;;;GO:0019219;;;GO:1901576;;;GO:0019222;;;GO:0006807;;;GO:0071704;;;GO:0009889;;;GO:0043170;;;GO:1901360;;;GO:1901363;;;GO:1901362;;;GO:0001071;;;GO:0044464;;;GO:0051252;;;GO:0010556;;;GO:0090304;;;GO:0006725;;;GO:0016070;;;GO:0005575;;;GO:0044237;;;GO:0044238;;;GO:0006351;;;GO:003464…	nucleus;;;cellular process;;;RNA biosynthetic process;;;organic cyclic compound binding;;;protein dimerization activity;;;intracellular part;;;protein binding;;;regulation of nucleic acid-templated transcription;;;heterocycle metabolic process;;;regulation of nucleobase-containing compound metabolic process;;;organic substance biosynthetic process;;;regulation of metabolic process;;;nitrogen comp…	K03217	Folding, sorting and degradation	gi|922440107|ref|XP_013625167.1| PREDICTED: developmental protein SEPALLATA 1 [Brassica oleracea var. oleracea] gi|923540603|ref|XP_013728678.1| PREDICTED: developmental protein SEPALLATA 1-like [Brassica napus] gi|923540948|ref|XP_013729544.1| PREDICTED: developmental protein SEPALLATA 1-like [Brassica napus];;;gi|922556278|ref|XP_013606232.1| PREDICTED: developmental protein SEPALLATA 1 [Brassi…	sp|P29382|SEP1_ARATH Developmental protein SEPALLATA 1 OS=Arabidopsis thaliana GN=SEP1 PE=1 SV=2;;;sp|Q03489|AGL9_PETHY Agamous-like MADS-box protein AGL9 homolog OS=Petunia hybrida GN=FBP2 PE=1 SV=2;;;sp|O04067|AGL9_SINAL Agamous-like MADS-box protein AGL9 homolog OS=Sinapis alba GN=AGL9 PE=2 SV=1;;;sp|P29384|SEP2_ARATH Developmental protein SEPALLATA 2 OS=Arabidopsis thaliana GN=SEP2 PE=1 SV=1;…
Unigene_100275	0.0770484	7.59749	3.16799	0.165781	0.358176	0.583091	0.983535	0.810219	0.0784353	5.50682	0.501714		GO:0009536;;;GO:0016705;;;GO:0044422;;;GO:0005575;;;GO:0044424;;;GO:0055114;;;GO:0016717;;;GO:0044238;;;GO:0044434;;;GO:0044435;;;GO:0042389;;;GO:0009941;;;GO:0008150;;;GO:0008152;;;GO:0071704;;;GO:0003674;;;GO:0043226;;;GO:0043227;;;GO:0044699;;;GO:0044444;;;GO:0043229;;;GO:0044446;;;GO:0031967;;;GO:0043231;;;GO:0009507;;;GO:0006629;;;GO:0044710;;;GO:0031975;;;GO:0005737;;;GO:0016491;;;GO:000382…	plastid;;;oxidoreductase activity, acting on paired donors, with incorporation or reduction of molecular oxygen;;;organelle part;;;cellular_component;;;intracellular part;;;oxidation-reduction process;;;oxidoreductase activity, acting on paired donors, with oxidation of a pair of donors resulting in the reduction of molecular oxygen to two molecules of water;;;primary metabolic process;;;chloropl…	K10257;;;K10257	Lipid metabolism;;;Overview	gi|922428971|ref|XP_013620518.1| PREDICTED: temperature-sensitive omega-3 fatty acid desaturase, chloroplastic [Brassica oleracea var. oleracea];;;gi|923757269|ref|XP_013676142.1| PREDICTED: temperature-sensitive omega-3 fatty acid desaturase, chloroplastic-like [Brassica napus] gi|674919125|emb|CDY14107.1| BnaC02g02240D [Brassica napus];;;gi|229418590|gb|AAW78909.2| fatty acid desaturase [Brassi…	sp|P48622|FAD3D_ARATH Temperature-sensitive omega-3 fatty acid desaturase, chloroplastic OS=Arabidopsis thaliana GN=FAD8 PE=2 SV=1;;;sp|P46310|FAD3C_ARATH Omega-3 fatty acid desaturase, chloroplastic OS=Arabidopsis thaliana GN=FAD7 PE=2 SV=1;;;sp|P48620|FAD3C_SESIN Omega-3 fatty acid desaturase, chloroplastic OS=Sesamum indicum GN=FAD7 PE=2 SV=1;;;sp|P48619|FAD3C_RICCO Omega-3 fatty acid desatura…
Unigene_100276	0.337957	0.510074	1.0689	0.727166	1.72817	0.479551	0.462222	1.59924	1.03212	4.40916	1.83389						gi|922416362|ref|XP_013599860.1| PREDICTED: deSI-like protein At4g17486 [Brassica oleracea var. oleracea] gi|923643465|ref|XP_013642050.1| PREDICTED: deSI-like protein At4g17486 [Brassica napus] gi|674939095|emb|CDX94429.1| BnaC01g17550D [Brassica napus];;;gi|685260328|ref|XP_009139416.1| PREDICTED: deSI-like protein At4g17486 [Brassica rapa];;;gi|923509370|ref|XP_013739958.1| PREDICTED: deSI-lik…
Unigene_100277	2.73313	3.31416	3.39867	3.39274	4.17002	5.17097	2.36426	3.09516	2.63964	3.33919	4.031						gi|674877898|emb|CDY54090.1| BnaC08g47300D, partial [Brassica napus];;;gi|923885920|ref|XP_013714367.1| PREDICTED: uncharacterized protein LOC106418250 [Brassica napus];;;gi|922552395|ref|XP_013604183.1| PREDICTED: uncharacterized protein LOC106311536 isoform X2 [Brassica oleracea var. oleracea];;;gi|922552393|ref|XP_013604182.1| PREDICTED: uncharacterized protein LOC106311536 isoform X1 [Brassic…
Unigene_100278	10.0245	9.81021	10.5686	10.6369	12.5121	11.6913	11.8949	6.20935	12.4416	13.7094	13.2639						gi|674877898|emb|CDY54090.1| BnaC08g47300D, partial [Brassica napus];;;gi|923885920|ref|XP_013714367.1| PREDICTED: uncharacterized protein LOC106418250 [Brassica napus];;;gi|922552395|ref|XP_013604183.1| PREDICTED: uncharacterized protein LOC106311536 isoform X2 [Brassica oleracea var. oleracea];;;gi|922552393|ref|XP_013604182.1| PREDICTED: uncharacterized protein LOC106311536 isoform X1 [Brassic…
Unigene_100279	1.0741	0	0.283101	0.866659	0.998638	0.762059	1.46904	1.12949	0.273359	1.21854	0.58285
Unigene_10028	0.267862	0.13476	0	1.00861	0.124522	0	0.122118	0.140838	0.272684	0.911651	0		GO:0009987;;;GO:0051716;;;GO:0097159;;;GO:0005575;;;GO:0023052;;;GO:1901265;;;GO:0050896;;;GO:0016020;;;GO:0005525;;;GO:0008150;;;GO:0097367;;;GO:0003674;;;GO:0001882;;;GO:0044763;;;GO:0044699;;;GO:0001883;;;GO:0044700;;;GO:0043167;;;GO:0007264;;;GO:0043168;;;GO:0035556;;;GO:0050789;;;GO:0032549;;;GO:0032550;;;GO:0000166;;;GO:0032553;;;GO:0050794;;;GO:0032555;;;GO:1901363;;;GO:0065007;;;GO:000548…	cellular process;;;cellular response to stimulus;;;organic cyclic compound binding;;;cellular_component;;;signaling;;;nucleoside phosphate binding;;;response to stimulus;;;membrane;;;GTP binding;;;biological_process;;;carbohydrate derivative binding;;;molecular_function;;;nucleoside binding;;;single-organism cellular process;;;single-organism process;;;purine nucleoside binding;;;single organism …	K04392	Transport and catabolism	gi|590702491|ref|XP_007046640.1| RAC-like GTP binding protein 5 isoform 3, partial [Theobroma cacao] gi|508698901|gb|EOX90797.1| RAC-like GTP binding protein 5 isoform 3, partial [Theobroma cacao];;;gi|727638310|ref|XP_010490393.1| PREDICTED: rac-like GTP-binding protein ARAC1 [Camelina sativa];;;gi|727501370|ref|XP_010426684.1| PREDICTED: rac-like GTP-binding protein ARAC11 [Camelina sativa] gi|…	sp|Q39435|RAC1_BETVU Rac-like GTP-binding protein RHO1 OS=Beta vulgaris GN=RHO1 PE=2 SV=1;;;sp|Q38902|RAC1_ARATH Rac-like GTP-binding protein ARAC1 OS=Arabidopsis thaliana GN=ARAC1 PE=1 SV=1;;;sp|P92978|RAC11_ARATH Rac-like GTP-binding protein ARAC11 OS=Arabidopsis thaliana GN=ARAC11 PE=1 SV=2;;;sp|Q35638|RHO1_PEA Rac-like GTP-binding protein RHO1 OS=Pisum sativum GN=RHO1 PE=2 SV=1;;;sp|Q6ZHA3|RA…
Unigene_100280	0.308632	0.232907	0.284712	1.78469	1.72169	0.182475	0.984934	0.770802	0.392734	3.10746	0.753642						gi|922496374|ref|XP_013586621.1| PREDICTED: fasciclin-like arabinogalactan protein 19 [Brassica oleracea var. oleracea] gi|674893163|emb|CDY39618.1| BnaC05g11470D [Brassica napus];;;gi|923552215|ref|XP_013737008.1| PREDICTED: fasciclin-like arabinogalactan protein 19 [Brassica napus];;;gi|674896293|emb|CDY36532.1| BnaA06g09850D [Brassica napus];;;gi|685316579|ref|XP_009148902.1| PREDICTED: fascic…	sp|Q5Q0H2|FLA19_ARATH Fasciclin-like arabinogalactan protein 19 OS=Arabidopsis thaliana GN=FLA19 PE=2 SV=2;;;sp|Q8L731|DTX12_ARATH Protein DETOXIFICATION 12 OS=Arabidopsis thaliana GN=DTX12 PE=2 SV=1;;;sp|Q94AL1|DTX13_ARATH Protein DETOXIFICATION 13 OS=Arabidopsis thaliana GN=DTX13 PE=2 SV=1;;;sp|F4HZH9|DTX11_ARATH Protein DETOXIFICATION 11 OS=Arabidopsis thaliana GN=DTX11 PE=3 SV=1;;;sp|Q8VYL8|D…
Unigene_100281	1.66614	0	0	1.99164	1.37696	0.175126	0	0.194674	0.565376	5.46057	0						gi|923757433|ref|XP_013676183.1| PREDICTED: leucine-rich repeat receptor-like protein kinase PXC2 [Brassica napus] gi|674926749|emb|CDY06571.1| BnaC02g12950D [Brassica napus];;;gi|922425311|ref|XP_013618734.1| PREDICTED: receptor-like protein kinase 5 [Brassica oleracea var. oleracea];;;gi|923882370|ref|XP_013713094.1| PREDICTED: probable leucine-rich repeat receptor-like protein kinase At5g63930…
Unigene_100282	0.515609	0.415041	0.326158	0.665647	0.575261	0.585308	0	0	0.839824	153.607	0.223832		GO:0044464;;;GO:0016020;;;GO:0005575;;;GO:0005623;;;GO:0031224;;;GO:0031225;;;GO:0044425;;;GO:0071944;;;GO:0005886	cell part;;;membrane;;;cellular_component;;;cell;;;intrinsic component of membrane;;;anchored component of membrane;;;membrane part;;;cell periphery;;;plasma membrane			gi|923852254|ref|XP_013704232.1| PREDICTED: non-functional pseudokinase ZED1-like [Brassica napus];;;gi|685296339|ref|XP_009139022.1| PREDICTED: arabinogalactan peptide 23 [Brassica rapa] gi|922472222|ref|XP_013635388.1| PREDICTED: arabinogalactan peptide 23 [Brassica oleracea var. oleracea] gi|923811304|ref|XP_013690971.1| PREDICTED: arabinogalactan peptide 23 [Brassica napus] gi|674885992|emb|C…	sp|Q8S2W4|AGP23_ARATH Arabinogalactan peptide 23 OS=Arabidopsis thaliana GN=AGP23 PE=2 SV=2
Unigene_100283	0.123652	0.0414726	0	0.0443428	0	0.0389909	0	0.953546	0	2.24449	0.134197						gi|685377474|ref|XP_009121614.1| PREDICTED: putative auxin efflux carrier component 5 [Brassica rapa];;;gi|923730007|ref|XP_013667719.1| PREDICTED: putative auxin efflux carrier component 5 [Brassica napus];;;gi|922564157|ref|XP_013610347.1| PREDICTED: putative auxin efflux carrier component 5 [Brassica oleracea var. oleracea] gi|923782602|ref|XP_013682308.1| PREDICTED: putative auxin efflux carr…	sp|Q9LFP6|PIN5_ARATH Putative auxin efflux carrier component 5 OS=Arabidopsis thaliana GN=PIN5 PE=3 SV=1;;;sp|Q5JLM1|PIN6_ORYSJ Probable auxin efflux carrier component 6 OS=Oryza sativa subsp. japonica GN=PIN6 PE=2 SV=1;;;sp|Q9FFD0|PIN8_ARATH Putative auxin efflux carrier component 8 OS=Arabidopsis thaliana GN=PIN8 PE=3 SV=2;;;sp|Q6ZIB5|PIN4_ORYSJ Probable auxin efflux carrier component 4 OS=Oryz…
Unigene_100284	1.36458	0.514886	0.539494	0.917533	3.17178	1.12951	1.08869	5.02234	1.2155	1.54809	0.555357				K10573	Folding, sorting and degradation	gi|595848675|ref|XP_007209576.1| hypothetical protein PRUPE_ppa011139mg [Prunus persica] gi|462405311|gb|EMJ10775.1| hypothetical protein PRUPE_ppa011139mg [Prunus persica];;;gi|923529393|ref|XP_013692280.1| PREDICTED: ubiquitin-conjugating enzyme E2 2 isoform X1 [Brassica napus];;;gi|700196714|gb|KGN51891.1| hypothetical protein Csa_5G604360 [Cucumis sativus];;;gi|296086416|emb|CBI32005.3| unnam…	sp|P42745|UBC2_ARATH Ubiquitin-conjugating enzyme E2 2 OS=Arabidopsis thaliana GN=UBC2 PE=2 SV=1;;;sp|P25865|UBC1_ARATH Ubiquitin-conjugating enzyme E2 1 OS=Arabidopsis thaliana GN=UBC1 PE=1 SV=1;;;sp|P25866|UBC2_WHEAT Ubiquitin-conjugating enzyme E2 2 OS=Triticum aestivum GN=UBC2 PE=1 SV=1;;;sp|P35130|UBC2_MEDSA Ubiquitin-conjugating enzyme E2 2 OS=Medicago sativa GN=UBC2 PE=2 SV=1;;;sp|Q9Z255|U…
Unigene_100285	0	0	0	0	0	0.166327	0	0	0	2.39364	0						gi|922497963|ref|XP_013587180.1| PREDICTED: uncharacterized protein LOC106295753 [Brassica oleracea var. oleracea];;;gi|923833438|ref|XP_013698376.1| PREDICTED: uncharacterized protein LOC106402228 [Brassica napus] gi|674914955|emb|CDY18204.1| BnaC05g02270D [Brassica napus];;;gi|685371278|ref|XP_009119330.1| PREDICTED: uncharacterized protein LOC103844286 [Brassica rapa];;;gi|923722955|ref|XP_013…
Unigene_100286	5.63362	1.4839	1.89688	2.91934	4.79906	2.09266	6.85793	5.14874	5.19456	3.37965	5.85797						gi|922466208|ref|XP_013633521.1| PREDICTED: F-box protein At3g59150 isoform X1 [Brassica oleracea var. oleracea];;;gi|674932806|emb|CDY00610.1| BnaC04g23150D [Brassica napus];;;gi|922466211|ref|XP_013633522.1| PREDICTED: F-box protein At3g59150 isoform X2 [Brassica oleracea var. oleracea];;;gi|674944335|emb|CDX89015.1| BnaA04g01710D [Brassica napus];;;gi|685296149|ref|XP_009138929.1| PREDICTED: F…	sp|Q9LX56|FB212_ARATH F-box protein At3g59150 OS=Arabidopsis thaliana GN=At3g59150 PE=1 SV=1;;;sp|Q6DR13|FBL38_ARATH F-box/LRR-repeat protein At2g42720 OS=Arabidopsis thaliana GN=At2g42720 PE=2 SV=1;;;sp|Q0WR05|FBL39_ARATH F-box/LRR-repeat protein At2g42730 OS=Arabidopsis thaliana GN=At2g42730 PE=2 SV=1;;;sp|Q94B46|FBL74_ARATH F-box/LRR-repeat protein At4g14096 OS=Arabidopsis thaliana GN=At4g1409…
Unigene_100287	0.0718438	0.0361443	0.0378718	0.0386457	0.73476	0.135926	0.491302	0.0377744	1.82842	0.978063	0				K14508	Signal transduction	gi|923874046|ref|XP_013710502.1| PREDICTED: regulatory protein NPR6-like [Brassica napus];;;gi|685364460|ref|XP_009116421.1| PREDICTED: regulatory protein NPR6 [Brassica rapa] gi|255742416|gb|ACU32462.1| NPR1 protein [Brassica rapa subsp. pekinensis];;;gi|922550091|ref|XP_013603027.1| PREDICTED: regulatory protein NPR6 [Brassica oleracea var. oleracea] gi|674961661|emb|CDX72067.1| BnaC08g28070D […	sp|Q9M1I7|NPR6_ARATH Regulatory protein NPR6 OS=Arabidopsis thaliana GN=NPR6 PE=1 SV=1;;;sp|Q9ZVC2|NPR5_ARATH Regulatory protein NPR5 OS=Arabidopsis thaliana GN=NPR5 PE=1 SV=1;;;sp|Q5ICL9|NPR4_ARATH Regulatory protein NPR4 OS=Arabidopsis thaliana GN=NPR4 PE=1 SV=1;;;sp|Q8L746|NPR3_ARATH Regulatory protein NPR3 OS=Arabidopsis thaliana GN=NPR3 PE=1 SV=1;;;sp|P93002|NPR1_ARATH Regulatory protein NPR…
Unigene_100289	1.30929	0.376399	0.394389	1.00612	0.521702	0.176938	0.170544	2.36025	0.952042	0.424389	0.608977
Unigene_100290	0	0	0.159738	0	0	0.14333	0	0.318656	0	2.23456	0		GO:0043169;;;GO:0009987;;;GO:0006793;;;GO:0006796;;;GO:0044237;;;GO:0005488;;;GO:0003824;;;GO:0042578;;;GO:0016787;;;GO:0016788;;;GO:0008150;;;GO:0016311;;;GO:0016791;;;GO:0008152;;;GO:0046872;;;GO:0003993;;;GO:0003674;;;GO:0043167	cation binding;;;cellular process;;;phosphorus metabolic process;;;phosphate-containing compound metabolic process;;;cellular metabolic process;;;binding;;;catalytic activity;;;phosphoric ester hydrolase activity;;;hydrolase activity;;;hydrolase activity, acting on ester bonds;;;biological_process;;;dephosphorylation;;;phosphatase activity;;;metabolic process;;;metal ion binding;;;acid phosphatas…			gi|922451097|ref|XP_013628516.1| PREDICTED: purple acid phosphatase 10-like isoform X1 [Brassica oleracea var. oleracea];;;gi|567861496|ref|XP_006423402.1| hypothetical protein CICLE_v10028369mg [Citrus clementina] gi|557525336|gb|ESR36642.1| hypothetical protein CICLE_v10028369mg [Citrus clementina];;;gi|734378841|gb|KHN22216.1| Purple acid phosphatase 2 [Glycine soja];;;gi|694395381|ref|XP_0093…	sp|Q9SIV9|PPA10_ARATH Purple acid phosphatase 10 OS=Arabidopsis thaliana GN=PAP10 PE=2 SV=1;;;sp|Q9SE00|PPAF1_IPOBA Purple acid phosphatase 1 OS=Ipomoea batatas GN=PAP1 PE=1 SV=1;;;sp|Q9SDZ9|PPAF2_IPOBA Purple acid phosphatase 2 OS=Ipomoea batatas GN=PAP2 PE=1 SV=1;;;sp|Q09131|PPAF_SOYBN Purple acid phosphatase OS=Glycine max GN=PAP PE=1 SV=2;;;sp|Q38924|PPA12_ARATH Fe(3+)-Zn(2+) purple acid phos…
Unigene_100291	1.53722	2.20963	0.926095	1.89004	1.22505	1.0387	0.400468	0.692786	2.01201	1.24568	1.42999
Unigene_100292	0.203344	0.306905	0.321573	1.03912	3.78116	0	4.49616	0.160373	0.258755	3.40267	1.21377		GO:0005634;;;GO:0009987;;;GO:0051716;;;GO:0032774;;;GO:0009737;;;GO:0045834;;;GO:0023052;;;GO:0019216;;;GO:0019217;;;GO:0032787;;;GO:1901576;;;GO:0019222;;;GO:0097305;;;GO:0071704;;;GO:0009755;;;GO:0006950;;;GO:0051239;;;GO:0019752;;;GO:0051241;;;GO:0046889;;;GO:0046890;;;GO:0010029;;;GO:1901360;;;GO:1901363;;;GO:1901362;;;GO:0001071;;;GO:0010033;;;GO:0010035;;;GO:0006970;;;GO:0046394;;;GO:001055…	nucleus;;;cellular process;;;cellular response to stimulus;;;RNA biosynthetic process;;;response to abscisic acid;;;positive regulation of lipid metabolic process;;;signaling;;;regulation of lipid metabolic process;;;regulation of fatty acid metabolic process;;;monocarboxylic acid metabolic process;;;organic substance biosynthetic process;;;regulation of metabolic process;;;response to alcohol;;;…	K13434,K14516;;;K13434,K14516	Signal transduction;;;Environmental adaptation	gi|922482090|ref|XP_013638688.1| PREDICTED: AP2-like ethylene-responsive transcription factor At1g16060 [Brassica oleracea var. oleracea];;;gi|923805051|ref|XP_013688700.1| PREDICTED: AP2-like ethylene-responsive transcription factor At1g16060 isoform X2 [Brassica napus];;;gi|923805048|ref|XP_013688699.1| PREDICTED: AP2-like ethylene-responsive transcription factor At1g16060 isoform X1 [Brassica …	sp|Q94AN4|AP2L1_ARATH AP2-like ethylene-responsive transcription factor At1g16060 OS=Arabidopsis thaliana GN=At1g16060 PE=2 SV=1;;;sp|A0JPZ8|AP2L3_ARATH AP2-like ethylene-responsive transcription factor At1g79700 OS=Arabidopsis thaliana GN=At1g79700 PE=2 SV=1;;;sp|Q6X5Y6|WRI1_ARATH Ethylene-responsive transcription factor WRI1 OS=Arabidopsis thaliana GN=WRI1 PE=2 SV=1;;;sp|Q1PFE1|AIL1_ARATH AP2-l…
Unigene_100293	0.28399	0.142874	0.399207	1.83314	5.50079	0.223874	4.31569	0.547498	0.481836	5.10119	2.10609		GO:0005634;;;GO:0009987;;;GO:0051716;;;GO:0032774;;;GO:0009737;;;GO:0045834;;;GO:0023052;;;GO:0019216;;;GO:0019217;;;GO:0032787;;;GO:1901576;;;GO:0019222;;;GO:0097305;;;GO:0071704;;;GO:0009755;;;GO:0006950;;;GO:0051239;;;GO:0019752;;;GO:0051241;;;GO:0046889;;;GO:0046890;;;GO:0010029;;;GO:1901360;;;GO:1901363;;;GO:1901362;;;GO:0001071;;;GO:0010033;;;GO:0010035;;;GO:0006970;;;GO:0046394;;;GO:001055…	nucleus;;;cellular process;;;cellular response to stimulus;;;RNA biosynthetic process;;;response to abscisic acid;;;positive regulation of lipid metabolic process;;;signaling;;;regulation of lipid metabolic process;;;regulation of fatty acid metabolic process;;;monocarboxylic acid metabolic process;;;organic substance biosynthetic process;;;regulation of metabolic process;;;response to alcohol;;;…	K06236,K14516,K19720,K13434;;;K06236,K14516,K19720,K13434	Signal transduction;;;Environmental adaptation	gi|922482090|ref|XP_013638688.1| PREDICTED: AP2-like ethylene-responsive transcription factor At1g16060 [Brassica oleracea var. oleracea];;;gi|923805048|ref|XP_013688699.1| PREDICTED: AP2-like ethylene-responsive transcription factor At1g16060 isoform X1 [Brassica napus];;;gi|923805051|ref|XP_013688700.1| PREDICTED: AP2-like ethylene-responsive transcription factor At1g16060 isoform X2 [Brassica …	sp|Q94AN4|AP2L1_ARATH AP2-like ethylene-responsive transcription factor At1g16060 OS=Arabidopsis thaliana GN=At1g16060 PE=2 SV=1;;;sp|A0JPZ8|AP2L3_ARATH AP2-like ethylene-responsive transcription factor At1g79700 OS=Arabidopsis thaliana GN=At1g79700 PE=2 SV=1;;;sp|Q6X5Y6|WRI1_ARATH Ethylene-responsive transcription factor WRI1 OS=Arabidopsis thaliana GN=WRI1 PE=2 SV=1;;;sp|Q5YGP8|PLET1_ARATH AP2-…
Unigene_100294	1.40281	1.09783	0.328657	2.5153	2.17376	0	0.85272	2.13078	1.58674	2.65243	0.338321
Unigene_100295	21.857	7.82974	8.3246	25.7304	29.365	7.79422	16.0686	19.8555	10.7175	20.2525	14.6549		GO:0090304;;;GO:0043170;;;GO:0010467;;;GO:0009987;;;GO:0044260;;;GO:0006725;;;GO:0016070;;;GO:0044237;;;GO:1901360;;;GO:0044238;;;GO:0034641;;;GO:0046483;;;GO:0008150;;;GO:0006807;;;GO:0008152;;;GO:0071704;;;GO:0006139;;;GO:0006396	nucleic acid metabolic process;;;macromolecule metabolic process;;;gene expression;;;cellular process;;;cellular macromolecule metabolic process;;;cellular aromatic compound metabolic process;;;RNA metabolic process;;;cellular metabolic process;;;organic cyclic compound metabolic process;;;primary metabolic process;;;cellular nitrogen compound metabolic process;;;heterocycle metabolic process;;;b…	K12623;;;K12623	Transcription;;;Folding, sorting and degradation	gi|674913332|emb|CDY19734.1| BnaA09g03870D [Brassica napus];;;gi|674933198|emb|CDX99972.1| BnaC09g03290D [Brassica napus];;;gi|727646459|ref|XP_010493981.1| PREDICTED: probable U6 snRNA-associated Sm-like protein LSm4 [Camelina sativa];;;gi|685322799|ref|XP_009151187.1| PREDICTED: probable U6 snRNA-associated Sm-like protein LSm4 [Brassica rapa] gi|685322802|ref|XP_009151188.1| PREDICTED: probabl…	sp|F4K4E3|LSM4_ARATH Sm-like protein LSM4 OS=Arabidopsis thaliana GN=LSM4 PE=1 SV=1;;;sp|Q43582|LSM4_TOBAC Probable U6 snRNA-associated Sm-like protein LSm4 OS=Nicotiana tabacum PE=2 SV=1;;;sp|Q9LGE6|LSM4_ORYSJ Probable U6 snRNA-associated Sm-like protein LSm4 OS=Oryza sativa subsp. japonica GN=Os01g0256900 PE=2 SV=1;;;sp|Q9ZRU9|LSM4_FAGSY Probable U6 snRNA-associated Sm-like protein LSm4 OS=Fagu…
Unigene_100296	1.5221	0	0.145884	1.33978	2.57302	0.785387	3.5327	1.45509	0.704317	2.04075	0.750865		GO:0003824;;;GO:0005488;;;GO:0043169;;;GO:0046914;;;GO:0008150;;;GO:0019239;;;GO:0008152;;;GO:0046872;;;GO:0003674;;;GO:0008270;;;GO:0043167	catalytic activity;;;binding;;;cation binding;;;transition metal ion binding;;;biological_process;;;deaminase activity;;;metabolic process;;;metal ion binding;;;molecular_function;;;zinc ion binding;;;ion binding			gi|147819973|emb|CAN78303.1| hypothetical protein VITISV_026634 [Vitis vinifera];;;gi|734309755|gb|KHM99565.1| Ribonuclease UK114-like protein [Glycine soja];;;gi|848882867|ref|XP_012841755.1| PREDICTED: reactive Intermediate Deaminase A, chloroplastic [Erythranthe guttatus] gi|604327973|gb|EYU33641.1| hypothetical protein MIMGU_mgv1a014473mg [Erythranthe guttata];;;gi|734352980|gb|KHN13335.1| Ri…	sp|Q94JQ4|RIDA_ARATH Reactive Intermediate Deaminase A, chloroplastic OS=Arabidopsis thaliana GN=RIDA PE=1 SV=1
Unigene_100297	0.365951	0.40913	0.25721	0.262467	0.41585	0.384648	0.0370748	0.342065	0.620897	95.9489	0.264773				K01051;;;K01051	Carbohydrate metabolism;;;Carbohydrate metabolism	gi|685333529|ref|XP_009104375.1| PREDICTED: probable pectinesterase/pectinesterase inhibitor VGDH2 [Brassica rapa] gi|923675679|ref|XP_013652046.1| PREDICTED: probable pectinesterase/pectinesterase inhibitor VGDH2 [Brassica napus] gi|674965639|emb|CDX67882.1| BnaA07g19220D [Brassica napus];;;gi|922507505|ref|XP_013590396.1| PREDICTED: probable pectinesterase/pectinesterase inhibitor VGDH2 [Brassi…	sp|Q5MFV6|PME37_ARATH Probable pectinesterase/pectinesterase inhibitor VGDH2 OS=Arabidopsis thaliana GN=VGDH2 PE=2 SV=2;;;sp|P41510|PME_BRANA Probable pectinesterase/pectinesterase inhibitor OS=Brassica napus GN=BP19 PE=2 SV=1;;;sp|Q42608|PME_BRACM Pectinesterase/pectinesterase inhibitor (Fragment) OS=Brassica campestris PE=2 SV=1;;;sp|Q5MFV8|PME5_ARATH Pectinesterase 5 OS=Arabidopsis thaliana GN…
Unigene_100299	3.85966	2.01113	2.47057	3.1884	4.16522	4.04237	3.83345	4.20366	3.50816	4.4569	3.59041		GO:0009987;;;GO:0051716;;;GO:0097159;;;GO:0006281;;;GO:0006284;;;GO:0006289;;;GO:0033554;;;GO:0046483;;;GO:0016787;;;GO:0016788;;;GO:0006807;;;GO:0046872;;;GO:0071704;;;GO:0044699;;;GO:0016798;;;GO:0016799;;;GO:0043167;;;GO:0019104;;;GO:0043169;;;GO:0043170;;;GO:0006950;;;GO:0044710;;;GO:0004518;;;GO:0004519;;;GO:0004520;;;GO:1901360;;;GO:1901363;;;GO:0004536;;;GO:0016829;;;GO:0006974;;;GO:000070…	cellular process;;;cellular response to stimulus;;;organic cyclic compound binding;;;DNA repair;;;base-excision repair;;;nucleotide-excision repair;;;cellular response to stress;;;heterocycle metabolic process;;;hydrolase activity;;;hydrolase activity, acting on ester bonds;;;nitrogen compound metabolic process;;;metal ion binding;;;organic substance metabolic process;;;single-organism process;;;…	K10563	Replication and repair	gi|922513388|ref|XP_013592223.1| PREDICTED: formamidopyrimidine-DNA glycosylase isoform X1 [Brassica oleracea var. oleracea];;;gi|923845044|ref|XP_013702087.1| PREDICTED: formamidopyrimidine-DNA glycosylase-like [Brassica napus];;;gi|674945625|emb|CDX87911.1| BnaC06g09730D [Brassica napus];;;gi|685308295|ref|XP_009144837.1| PREDICTED: formamidopyrimidine-DNA glycosylase isoform X1 [Brassica rapa]…	sp|O80358|FPG_ARATH Formamidopyrimidine-DNA glycosylase OS=Arabidopsis thaliana GN=FPG1 PE=1 SV=1
Unigene_1003	0	0	0	0	0	0	1.09345	1.06706	0	0	0				K18368	Biosynthesis of other secondary metabolites	gi|565349370|ref|XP_006341666.1| PREDICTED: caffeoylshikimate esterase-like [Solanum tuberosum];;;gi|460379951|ref|XP_004235722.1| PREDICTED: caffeoylshikimate esterase [Solanum lycopersicum];;;gi|567869063|ref|XP_006427153.1| hypothetical protein CICLE_v10026080mg [Citrus clementina] gi|557529143|gb|ESR40393.1| hypothetical protein CICLE_v10026080mg [Citrus clementina] gi|641812368|gb|KDO37355.1…	sp|Q9C942|CSE_ARATH Caffeoylshikimate esterase OS=Arabidopsis thaliana GN=CSE PE=1 SV=1
Unigene_100300	1.41624	1.71001	1.56777	1.44745	1.71176	1.07179	1.42046	1.19142	1.15339	1.68703	1.15276		GO:0009987;;;GO:0051716;;;GO:0097159;;;GO:0006281;;;GO:0006284;;;GO:0006289;;;GO:0033554;;;GO:0046483;;;GO:0016787;;;GO:0016788;;;GO:0006807;;;GO:0046872;;;GO:0071704;;;GO:0044699;;;GO:0016798;;;GO:0016799;;;GO:0043167;;;GO:0019104;;;GO:0043169;;;GO:0043170;;;GO:0006950;;;GO:0044710;;;GO:0004518;;;GO:0004519;;;GO:0004520;;;GO:1901360;;;GO:1901363;;;GO:0004536;;;GO:0016829;;;GO:0006974;;;GO:000070…	cellular process;;;cellular response to stimulus;;;organic cyclic compound binding;;;DNA repair;;;base-excision repair;;;nucleotide-excision repair;;;cellular response to stress;;;heterocycle metabolic process;;;hydrolase activity;;;hydrolase activity, acting on ester bonds;;;nitrogen compound metabolic process;;;metal ion binding;;;organic substance metabolic process;;;single-organism process;;;…	K10563	Replication and repair	gi|922513388|ref|XP_013592223.1| PREDICTED: formamidopyrimidine-DNA glycosylase isoform X1 [Brassica oleracea var. oleracea];;;gi|923845044|ref|XP_013702087.1| PREDICTED: formamidopyrimidine-DNA glycosylase-like [Brassica napus];;;gi|674945625|emb|CDX87911.1| BnaC06g09730D [Brassica napus];;;gi|685308297|ref|XP_009144838.1| PREDICTED: formamidopyrimidine-DNA glycosylase isoform X2 [Brassica rapa]…	sp|O80358|FPG_ARATH Formamidopyrimidine-DNA glycosylase OS=Arabidopsis thaliana GN=FPG1 PE=1 SV=1
Unigene_100301	1.95948	1.16505	1.83109	2.01224	1.73901	2.78045	2.59877	2.80982	2.67478	2.72822	2.51324				K10563	Replication and repair	gi|922513388|ref|XP_013592223.1| PREDICTED: formamidopyrimidine-DNA glycosylase isoform X1 [Brassica oleracea var. oleracea];;;gi|923845044|ref|XP_013702087.1| PREDICTED: formamidopyrimidine-DNA glycosylase-like [Brassica napus];;;gi|674945625|emb|CDX87911.1| BnaC06g09730D [Brassica napus];;;gi|685308297|ref|XP_009144838.1| PREDICTED: formamidopyrimidine-DNA glycosylase isoform X2 [Brassica rapa]…	sp|O80358|FPG_ARATH Formamidopyrimidine-DNA glycosylase OS=Arabidopsis thaliana GN=FPG1 PE=1 SV=1
Unigene_100302	1.466	1.29069	2.31837	2.76004	2.55564	5.37389	1.83796	2.89051	1.86549	3.1184	5.76746				K03113	Translation	gi|923555972|ref|XP_013738175.1| PREDICTED: protein translation factor SUI1 homolog 1-like [Brassica napus]	sp|Q9SQF4|SUI1_BRAOL Protein translation factor SUI1 homolog OS=Brassica oleracea PE=3 SV=1;;;sp|Q94JV4|SUI12_ARATH Protein translation factor SUI1 homolog 2 OS=Arabidopsis thaliana GN=At1g54290 PE=3 SV=1;;;sp|P41568|SUI11_ARATH Protein translation factor SUI1 homolog 1 OS=Arabidopsis thaliana GN=At4g27130 PE=1 SV=2;;;sp|Q9SM41|SUI1_SPOST Protein translation factor SUI1 homolog OS=Sporobolus stap…
Unigene_100303	0.602175	1.63128	0.293013	0.0996671	0.775202	0.0438189	0.422355	0.38968	0.518704	4.09893	0.603257		GO:0005634;;;GO:0009987;;;GO:0010628;;;GO:0032774;;;GO:0048518;;;GO:0097159;;;GO:0044424;;;GO:1903508;;;GO:0048522;;;GO:1903506;;;GO:0046483;;;GO:0019219;;;GO:1901576;;;GO:0019222;;;GO:0006807;;;GO:0046872;;;GO:0071704;;;GO:0043167;;;GO:0009889;;;GO:0043169;;;GO:0043170;;;GO:0009891;;;GO:0009893;;;GO:1901360;;;GO:0043565;;;GO:1901363;;;GO:1901362;;;GO:0001071;;;GO:0044464;;;GO:0051252;;;GO:005125…	nucleus;;;cellular process;;;positive regulation of gene expression;;;RNA biosynthetic process;;;positive regulation of biological process;;;organic cyclic compound binding;;;intracellular part;;;positive regulation of nucleic acid-templated transcription;;;positive regulation of cellular process;;;regulation of nucleic acid-templated transcription;;;heterocycle metabolic process;;;regulation of …			gi|922468379|ref|XP_013634221.1| PREDICTED: GATA transcription factor 2-like [Brassica oleracea var. oleracea] gi|674914295|emb|CDY18955.1| BnaC04g03950D [Brassica napus];;;gi|685304751|ref|XP_009143097.1| PREDICTED: GATA transcription factor 2 [Brassica rapa] gi|923635191|ref|XP_013752132.1| PREDICTED: GATA transcription factor 2-like [Brassica napus];;;gi|674958463|emb|CDX74707.1| BnaA05g04530D…	sp|O49741|GATA2_ARATH GATA transcription factor 2 OS=Arabidopsis thaliana GN=GATA2 PE=2 SV=1;;;sp|O49743|GATA4_ARATH GATA transcription factor 4 OS=Arabidopsis thaliana GN=GATA4 PE=2 SV=1;;;sp|P69781|GAT12_ARATH GATA transcription factor 12 OS=Arabidopsis thaliana GN=GATA12 PE=2 SV=1;;;sp|O82632|GATA9_ARATH GATA transcription factor 9 OS=Arabidopsis thaliana GN=GATA9 PE=2 SV=1;;;sp|Q8L4M6|GATA3_A…
Unigene_100304	11.5245	5.46294	5.67004	7.43903	11.953	6.78345	5.69768	3.33942	9.64628	15.6311	6.28146				K14311	Translation	gi|923652555|ref|XP_013644890.1| PREDICTED: uncharacterized protein LOC106349471 [Brassica napus] gi|923652559|ref|XP_013644891.1| PREDICTED: uncharacterized protein LOC106349471 [Brassica napus] gi|923652562|ref|XP_013644892.1| PREDICTED: uncharacterized protein LOC106349471 [Brassica napus] gi|923652565|ref|XP_013644893.1| PREDICTED: uncharacterized protein LOC106349471 [Brassica napus];;;gi|67…
Unigene_100305	3.86553	2.2584	1.18317	1.60979	1.85494	1.88734	1.70544	1.96688	3.55429	3.96097	2.30058						gi|923690003|ref|XP_013656261.1| PREDICTED: F-box/LRR-repeat protein 15-like [Brassica napus] gi|674904714|emb|CDY28285.1| BnaC03g66740D [Brassica napus];;;gi|685345305|ref|XP_009108812.1| PREDICTED: F-box/LRR-repeat protein 15-like [Brassica rapa];;;gi|674887617|emb|CDY45031.1| BnaA08g11880D [Brassica napus];;;gi|923834230|ref|XP_013698628.1| PREDICTED: F-box/LRR-repeat protein 15-like [Brassica…	sp|Q9SMY8|FBL15_ARATH F-box/LRR-repeat protein 15 OS=Arabidopsis thaliana GN=FBL15 PE=2 SV=2
Unigene_100306	0.29241	0.637478	0.822086	0.157291	0.317178	0.507126	0.177746	0.0512483	0.198449	14.1539	0.264456		GO:0009987;;;GO:0006163;;;GO:0006164;;;GO:1901576;;;GO:0046872;;;GO:0071704;;;GO:0032549;;;GO:0090407;;;GO:0042278;;;GO:0032550;;;GO:0032553;;;GO:0009259;;;GO:0032555;;;GO:0009260;;;GO:1901360;;;GO:0055086;;;GO:1901363;;;GO:1901362;;;GO:0032559;;;GO:0046128;;;GO:0046129;;;GO:0046390;;;GO:0035639;;;GO:1901657;;;GO:0006725;;;GO:1901659;;;GO:0072521;;;GO:0072522;;;GO:1901137;;;GO:0016462;;;GO:003464…	cellular process;;;purine nucleotide metabolic process;;;purine nucleotide biosynthetic process;;;organic substance biosynthetic process;;;metal ion binding;;;organic substance metabolic process;;;ribonucleoside binding;;;organophosphate biosynthetic process;;;purine nucleoside metabolic process;;;purine ribonucleoside binding;;;ribonucleotide binding;;;ribonucleotide metabolic process;;;purine r…	K01535	Energy metabolism	gi|923841541|ref|XP_013701020.1| PREDICTED: ATPase 8, plasma membrane-type isoform X4 [Brassica napus];;;gi|685274346|ref|XP_009128205.1| PREDICTED: ATPase 8, plasma membrane-type [Brassica rapa];;;gi|923841538|ref|XP_013701019.1| PREDICTED: ATPase 8, plasma membrane-type isoform X3 [Brassica napus];;;gi|922433542|ref|XP_013622891.1| PREDICTED: ATPase 8, plasma membrane-type [Brassica oleracea va…	sp|Q9M2A0|PMA8_ARATH ATPase 8, plasma membrane-type OS=Arabidopsis thaliana GN=AHA8 PE=3 SV=1;;;sp|Q9SH76|PMA6_ARATH ATPase 6, plasma membrane-type OS=Arabidopsis thaliana GN=AHA6 PE=2 SV=1;;;sp|P83970|PMA1_WHEAT Plasma membrane ATPase OS=Triticum aestivum GN=ha1 PE=2 SV=1;;;sp|Q03194|PMA4_NICPL Plasma membrane ATPase 4 OS=Nicotiana plumbaginifolia GN=PMA4 PE=2 SV=1;;;sp|Q42556|PMA9_ARATH ATPase …
Unigene_100307	2.57504	1.17012	2.27695	1.5192	6.25563	2.12163	3.40827	2.44579	4.1435	0.565419	2.79464						gi|922459399|ref|XP_013631232.1| PREDICTED: ethylene-responsive transcription factor RAP2-7 isoform X1 [Brassica oleracea var. oleracea] gi|674917431|emb|CDY15760.1| BnaC04g15640D [Brassica napus];;;gi|922459402|ref|XP_013631233.1| PREDICTED: ethylene-responsive transcription factor RAP2-7 isoform X2 [Brassica oleracea var. oleracea];;;gi|685331807|ref|XP_009103698.1| PREDICTED: ethylene-responsi…	sp|Q9SK03|RAP27_ARATH Ethylene-responsive transcription factor RAP2-7 OS=Arabidopsis thaliana GN=RAP2-7 PE=2 SV=2;;;sp|Q9LVG2|TOE2_ARATH AP2-like ethylene-responsive transcription factor TOE2 OS=Arabidopsis thaliana GN=TOE2 PE=1 SV=1
Unigene_100308	0	2.84754	0.248636	1.01487	0.219266	0.446191	1.2902	5.20794	0.72024	119.595	0.767841		GO:0003824;;;GO:0016740;;;GO:0008150;;;GO:0008152;;;GO:0003674;;;GO:0016746;;;GO:0016747	catalytic activity;;;transferase activity;;;biological_process;;;metabolic process;;;molecular_function;;;transferase activity, transferring acyl groups;;;transferase activity, transferring acyl groups other than amino-acyl groups	K13065;;;K13065;;;K13065	Biosynthesis of other secondary metabolites;;;Biosynthesis of other secondary metabolites;;;Biosynthesis of other secondary metabolites	gi|922431209|ref|XP_013621689.1| PREDICTED: BAHD acyltransferase DCR [Brassica oleracea var. oleracea] gi|674888384|emb|CDY44265.1| BnaC02g41520D [Brassica napus];;;gi|923532384|ref|XP_013700608.1| PREDICTED: BAHD acyltransferase DCR-like [Brassica napus];;;gi|685278311|ref|XP_009130097.1| PREDICTED: BAHD acyltransferase DCR [Brassica rapa];;;gi|923765922|ref|XP_013678192.1| PREDICTED: BAHD acylt…	sp|Q9FF86|DCR_ARATH BAHD acyltransferase DCR OS=Arabidopsis thaliana GN=DCR PE=2 SV=1
Unigene_100309	0.13998	0.9155	0.221367	0.451781	0.325363	0.463463	0.0638165	0.0735992	0.356248	105.605	0.303834						gi|922527840|ref|XP_013596722.1| PREDICTED: putative per-hexamer repeat protein 5 [Brassica oleracea var. oleracea];;;gi|674948072|emb|CDX85223.1| BnaC07g25340D [Brassica napus];;;gi|923808609|ref|XP_013690112.1| PREDICTED: putative per-hexamer repeat protein 5 [Brassica napus];;;gi|685324486|ref|XP_009151842.1| PREDICTED: putative per-hexamer repeat protein 5 isoform X2 [Brassica rapa];;;gi|6853…
Unigene_100310	0.972616	0.22584	0.394389	0.321959	0.486922	0.636976	0.136435	0.393375	0.380817	27.5004	0.162394						gi|922480299|ref|XP_013638089.1| PREDICTED: uncharacterized protein LOC106343431 [Brassica oleracea var. oleracea] gi|923826004|ref|XP_013695877.1| PREDICTED: uncharacterized protein LOC106399998 [Brassica napus];;;gi|674934916|emb|CDX98541.1| BnaC05g38340D [Brassica napus];;;gi|923842297|ref|XP_013701230.1| PREDICTED: uncharacterized protein LOC106405189 [Brassica napus];;;gi|685311416|ref|XP_00…
Unigene_100312	0	0	0	1.15391	6.12583	0	0.838267	0.483385	0.155984	0.173832	0.665173
Unigene_100313	5.54622	4.57606	1.87113	5.48943	4.12525	1.46905	3.7422	5.7156	4.62977	5.03366	4.21344		GO:0005634;;;GO:0097159;;;GO:0005575;;;GO:0044424;;;GO:1901363;;;GO:0044464;;;GO:0005488;;;GO:0005622;;;GO:0005623;;;GO:0043226;;;GO:0003674;;;GO:0043227;;;GO:0003676;;;GO:0043229;;;GO:0003677;;;GO:0043231	nucleus;;;organic cyclic compound binding;;;cellular_component;;;intracellular part;;;heterocyclic compound binding;;;cell part;;;binding;;;intracellular;;;cell;;;organelle;;;molecular_function;;;membrane-bounded organelle;;;nucleic acid binding;;;intracellular organelle;;;DNA binding;;;intracellular membrane-bounded organelle			gi|922533478|ref|XP_013598139.1| PREDICTED: squamosa promoter-binding-like protein 10 isoform X1 [Brassica oleracea var. oleracea] gi|922533482|ref|XP_013598140.1| PREDICTED: squamosa promoter-binding-like protein 10 isoform X1 [Brassica oleracea var. oleracea] gi|922533486|ref|XP_013598141.1| PREDICTED: squamosa promoter-binding-like protein 10 isoform X1 [Brassica oleracea var. oleracea] gi|922…	sp|Q8S9L0|SPL10_ARATH Squamosa promoter-binding-like protein 10 OS=Arabidopsis thaliana GN=SPL10 PE=2 SV=2;;;sp|Q9FZK0|SPL11_ARATH Squamosa promoter-binding-like protein 11 OS=Arabidopsis thaliana GN=SPL11 PE=2 SV=2
Unigene_100314	0.303877	1.37591	0.480558	0.653838	0.423792	0.574924	0.831223	0.159774	0.309347	0.861855	0.659583
Unigene_100315	0.486476	0.489488	0.256441	0.523364	0.226149	0	0	0	0	116.174	0.263981						gi|922489945|ref|XP_013584707.1| PREDICTED: putative cysteine-rich repeat secretory protein 17 [Brassica oleracea var. oleracea] gi|923841866|ref|XP_013701111.1| PREDICTED: putative cysteine-rich repeat secretory protein 17 [Brassica napus] gi|674899817|emb|CDY33154.1| BnaCnng07250D [Brassica napus];;;gi|674876149|emb|CDY56399.1| BnaCnng30270D [Brassica napus];;;gi|923618727|ref|XP_013746729.1| P…	sp|Q9LRM2|CRR17_ARATH Putative cysteine-rich repeat secretory protein 17 OS=Arabidopsis thaliana GN=CRRSP17 PE=3 SV=1;;;sp|Q9LRM3|CRR16_ARATH Putative cysteine-rich repeat secretory protein 16 OS=Arabidopsis thaliana GN=CRRSP16 PE=3 SV=2;;;sp|Q9LRL9|CRR20_ARATH Putative cysteine-rich repeat secretory protein 20 OS=Arabidopsis thaliana GN=CRRSP20 PE=5 SV=2;;;sp|Q9LRK8|CRR29_ARATH Cysteine-rich rep…
Unigene_100316	0.420481	0.211542	0.110826	0.565456	0.879614	0.298325	0	0	0	121.761	0						gi|923618741|ref|XP_013746733.1| PREDICTED: putative cysteine-rich repeat secretory protein 17 [Brassica napus];;;gi|922490718|ref|XP_013584917.1| PREDICTED: putative cysteine-rich repeat secretory protein 17 [Brassica oleracea var. oleracea];;;gi|685309666|ref|XP_009145441.1| PREDICTED: putative cysteine-rich repeat secretory protein 17 isoform X1 [Brassica rapa];;;gi|674899813|emb|CDY33150.1| B…	sp|Q9LRM2|CRR17_ARATH Putative cysteine-rich repeat secretory protein 17 OS=Arabidopsis thaliana GN=CRRSP17 PE=3 SV=1;;;sp|Q9LRM0|CRR19_ARATH Putative cysteine-rich repeat secretory protein 19 OS=Arabidopsis thaliana GN=CRRSP19 PE=3 SV=1;;;sp|Q9LRM1|CRR18_ARATH Cysteine-rich repeat secretory protein 18 OS=Arabidopsis thaliana GN=CRRSP18 PE=2 SV=1;;;sp|Q9LJW1|CRR14_ARATH Putative cysteine-rich rep…
Unigene_100317	0.201643	0.304338	0.212589	0.108467	0.140608	0.0953754	0.321751	0.212042	0.0513182	8.40693	0.0547099		GO:0032259;;;GO:0009987;;;GO:0048646;;;GO:0044422;;;GO:0044424;;;GO:0044425;;;GO:0044432;;;GO:0016020;;;GO:0016021;;;GO:0005783;;;GO:0044699;;;GO:0044444;;;GO:0005789;;;GO:0098588;;;GO:0044446;;;GO:0071840;;;GO:0044707;;;GO:0085029;;;GO:0016043;;;GO:0045229;;;GO:0010927;;;GO:0044464;;;GO:0009653;;;GO:0044085;;;GO:0043062;;;GO:0042175;;;GO:0005575;;;GO:0022607;;;GO:0009555;;;GO:0008150;;;GO:000815…	methylation;;;cellular process;;;anatomical structure formation involved in morphogenesis;;;organelle part;;;intracellular part;;;membrane part;;;endoplasmic reticulum part;;;membrane;;;integral component of membrane;;;endoplasmic reticulum;;;single-organism process;;;cytoplasmic part;;;endoplasmic reticulum membrane;;;bounding membrane of organelle;;;intracellular organelle part;;;cellular compo…			gi|922426965|ref|XP_013619524.1| PREDICTED: probable methyltransferase PMT17 [Brassica oleracea var. oleracea];;;gi|674939167|emb|CDX94256.1| BnaC02g29160D [Brassica napus];;;gi|923804438|ref|XP_013688498.1| PREDICTED: probable methyltransferase PMT17 [Brassica napus] gi|923804442|ref|XP_013688499.1| PREDICTED: probable methyltransferase PMT17 [Brassica napus];;;gi|923530525|ref|XP_013695270.1| P…	sp|Q9SZX8|PMTH_ARATH Probable methyltransferase PMT17 OS=Arabidopsis thaliana GN=At4g10440 PE=3 SV=1;;;sp|Q9C884|PMTI_ARATH Probable methyltransferase PMT18 OS=Arabidopsis thaliana GN=At1g33170 PE=2 SV=1;;;sp|O80844|PMTG_ARATH Probable methyltransferase PMT16 OS=Arabidopsis thaliana GN=At2g45750 PE=3 SV=1;;;sp|Q9ZPH9|PMTF_ARATH Probable methyltransferase PMT15 OS=Arabidopsis thaliana GN=At4g00750…
Unigene_100318	0.0948288	0	0.0499881	0.0510097	0.0440832	0.134559	0.129697	0.0997192	0	2.313	0.0514579		GO:0003824;;;GO:0032259;;;GO:0016740;;;GO:0016741;;;GO:0008150;;;GO:0008152;;;GO:0008168;;;GO:0003674	catalytic activity;;;methylation;;;transferase activity;;;transferase activity, transferring one-carbon groups;;;biological_process;;;metabolic process;;;methyltransferase activity;;;molecular_function			gi|922562880|ref|XP_013609743.1| PREDICTED: probable methyltransferase PMT17 [Brassica oleracea var. oleracea] gi|922562882|ref|XP_013609744.1| PREDICTED: probable methyltransferase PMT17 [Brassica oleracea var. oleracea];;;gi|685357736|ref|XP_009113612.1| PREDICTED: probable methyltransferase PMT17 [Brassica rapa] gi|685357739|ref|XP_009113613.1| PREDICTED: probable methyltransferase PMT17 [Bras…	sp|Q9SZX8|PMTH_ARATH Probable methyltransferase PMT17 OS=Arabidopsis thaliana GN=At4g10440 PE=3 SV=1;;;sp|Q9C884|PMTI_ARATH Probable methyltransferase PMT18 OS=Arabidopsis thaliana GN=At1g33170 PE=2 SV=1;;;sp|O80844|PMTG_ARATH Probable methyltransferase PMT16 OS=Arabidopsis thaliana GN=At2g45750 PE=3 SV=1;;;sp|Q9ZPH9|PMTF_ARATH Probable methyltransferase PMT15 OS=Arabidopsis thaliana GN=At4g00750…
Unigene_100319	0.0413116	0.166269	0.130662	0.0888881	0.192046	0	0	0	0.168221	25.6832	0.0448346				K11778	Metabolism of terpenoids and polyketides	gi|922426863|ref|XP_013619476.1| PREDICTED: dehydrodolichyl diphosphate synthase 5-like [Brassica oleracea var. oleracea];;;gi|923526168|ref|XP_013683445.1| PREDICTED: dehydrodolichyl diphosphate synthase 5-like [Brassica napus] gi|923535436|ref|XP_013713889.1| PREDICTED: dehydrodolichyl diphosphate synthase 5-like [Brassica napus] gi|674930576|emb|CDY02837.1| BnaC02g10520D [Brassica napus];;;gi|…	sp|Q570Q8|DDPS5_ARATH Dehydrodolichyl diphosphate synthase 5 OS=Arabidopsis thaliana GN=At5g58784 PE=2 SV=2;;;sp|Q8RX73|DDPS3_ARATH Dehydrodolichyl diphosphate synthase 3 OS=Arabidopsis thaliana GN=At5g58780 PE=2 SV=1;;;sp|O80458|DDPS1_ARATH Dehydrodolichyl diphosphate synthase 1 OS=Arabidopsis thaliana GN=DPS PE=1 SV=2;;;sp|Q8GY03|DDPS4_ARATH Dehydrodolichyl diphosphate synthase 4 OS=Arabidopsis…
Unigene_100320	0.0419397	0.0421994	0.0442163	0.10528	0.142975	0.0132247	0.0637342	0	0.0426947	6.34397	0.0910327						gi|922435995|ref|XP_013623687.1| PREDICTED: probable serine/threonine protein kinase IRE [Brassica oleracea var. oleracea];;;gi|923643865|ref|XP_013642173.1| PREDICTED: probable serine/threonine protein kinase IRE [Brassica napus];;;gi|674946444|emb|CDX86906.1| BnaC03g51760D [Brassica napus];;;gi|685323249|ref|XP_009151353.1| PREDICTED: uncharacterized protein LOC103874668 [Brassica rapa];;;gi|67…	sp|Q9LE81|IRE_ARATH Probable serine/threonine protein kinase IRE OS=Arabidopsis thaliana GN=IRE PE=2 SV=1;;;sp|F4J6F6|IREH1_ARATH Probable serine/threonine protein kinase IREH1 OS=Arabidopsis thaliana GN=IREH1 PE=1 SV=1;;;sp|F4HYG2|IRE3_ARATH Probable serine/threonine protein kinase IRE3 OS=Arabidopsis thaliana GN=IRE3 PE=2 SV=1;;;sp|F4HPN2|IRE4_ARATH Probable serine/threonine protein kinase IRE4…
Unigene_100321	0.104647	0.175492	0.110327	0.112582	0.162158	0.0989942	0.222639	0.110044	0.284082	30.5506	0.454285						gi|674938974|emb|CDX94308.1| BnaC01g18760D [Brassica napus];;;gi|923909278|ref|XP_013724489.1| PREDICTED: oligopeptide transporter 5 [Brassica napus];;;gi|685260875|ref|XP_009142514.1| PREDICTED: oligopeptide transporter 5 [Brassica rapa];;;gi|674944136|emb|CDX89322.1| BnaA01g15710D [Brassica napus];;;gi|923509942|ref|XP_013741793.1| PREDICTED: oligopeptide transporter 5-like [Brassica napus];;;g…	sp|Q9SUA4|OPT5_ARATH Oligopeptide transporter 5 OS=Arabidopsis thaliana GN=OPT5 PE=2 SV=1;;;sp|Q9FG72|OPT1_ARATH Oligopeptide transporter 1 OS=Arabidopsis thaliana GN=OPT1 PE=2 SV=1;;;sp|O82485|OPT7_ARATH Oligopeptide transporter 7 OS=Arabidopsis thaliana GN=OPT7 PE=2 SV=1;;;sp|O23482|OPT3_ARATH Oligopeptide transporter 3 OS=Arabidopsis thaliana GN=OPT3 PE=2 SV=3;;;sp|Q9FJD2|OPT9_ARATH Oligopepti…
Unigene_100322	0.442792	0.445534	0.350121	0.714552	0.308763	0.62831	0	0	0.563453	146.557	0.360415				K01365	Transport and catabolism	gi|685370665|ref|XP_009119072.1| PREDICTED: ervatamin-B [Brassica rapa] gi|674875172|emb|CDY57814.1| BnaA10g28030D [Brassica napus];;;gi|922490492|ref|XP_013584850.1| PREDICTED: ervatamin-B-like [Brassica oleracea var. oleracea];;;gi|923827197|ref|XP_013696266.1| PREDICTED: ervatamin-B-like [Brassica napus] gi|674923059|emb|CDY10188.1| BnaC05g04310D [Brassica napus];;;gi|674250186|gb|KFK42951.1| …	sp|P25776|ORYA_ORYSJ Oryzain alpha chain OS=Oryza sativa subsp. japonica GN=Os04g0650000 PE=1 SV=2;;;sp|Q9STL4|CEP2_ARATH KDEL-tailed cysteine endopeptidase CEP2 OS=Arabidopsis thaliana GN=CEP2 PE=2 SV=1;;;sp|Q9FJ47|SAG12_ARATH Senescence-specific cysteine protease SAG12 OS=Arabidopsis thaliana GN=SAG12 PE=1 SV=1;;;sp|P43297|RD21A_ARATH Cysteine proteinase RD21a OS=Arabidopsis thaliana GN=RD21A P…
Unigene_100323	0.188997	0	0.498139	3.35491	3.16293	0.71515	1.29245	0.695602	0.192399	6.00356	1.23069						gi|922526623|ref|XP_013596434.1| PREDICTED: uncharacterized protein LOC106304575 [Brassica oleracea var. oleracea];;;gi|89257477|gb|ABD64968.1| hypothetical protein 25.t00005 [Brassica oleracea];;;gi|674955827|emb|CDX77779.1| BnaC07g20330D [Brassica napus];;;gi|923858378|ref|XP_013705787.1| PREDICTED: uncharacterized protein LOC106409766 [Brassica napus];;;gi|674915579|emb|CDY17724.1| BnaA06g3543…
Unigene_100324	0	0.103563	0.217026	0	0	0	0	0.108234	0	3.9701	0				K03165	Replication and repair	gi|685357293|ref|XP_009113429.1| PREDICTED: myosin-11 [Brassica rapa];;;gi|923629945|ref|XP_013750274.1| PREDICTED: myosin-11 [Brassica napus];;;gi|922567104|ref|XP_013611858.1| PREDICTED: myosin-11 [Brassica oleracea var. oleracea];;;gi|674890364|emb|CDY42350.1| BnaA09g15850D [Brassica napus];;;gi|674938207|emb|CDX95235.1| BnaC09g16350D [Brassica napus];;;gi|727594669|ref|XP_010470351.1| PREDICT…	sp|F4HWY6|MYO11_ARATH Myosin-11 OS=Arabidopsis thaliana GN=XI-E PE=3 SV=1;;;sp|F4HXP9|MYO9_ARATH Myosin-9 OS=Arabidopsis thaliana GN=XI-C PE=2 SV=1;;;sp|F4K5J1|MYO17_ARATH Myosin-17 OS=Arabidopsis thaliana GN=XI-K PE=1 SV=2;;;sp|Q39160|MYO5_ARATH Myosin-5 OS=Arabidopsis thaliana GN=XI-1 PE=1 SV=1;;;sp|F4JM19|MYO14_ARATH Myosin-14 OS=Arabidopsis thaliana GN=XI-H PE=3 SV=1;;;sp|Q9LKB9|MYO6_ARATH My…
Unigene_100325	0.212714	0.214031	0	0.228843	1.58216	1.81101	1.55162	0.447368	0	5.06771	0						gi|674961154|emb|CDX72614.1| BnaC07g46360D [Brassica napus];;;gi|923604699|ref|XP_013742284.1| PREDICTED: uncharacterized protein LOC106445309 isoform X1 [Brassica napus] gi|923604702|ref|XP_013742286.1| PREDICTED: uncharacterized protein LOC106445309 isoform X1 [Brassica napus] gi|923604706|ref|XP_013742287.1| PREDICTED: uncharacterized protein LOC106445309 isoform X1 [Brassica napus]
Unigene_100326	0.0892139	0.0897663	0	0.191957	0.248838	0	0	0	0.0908198	16.5987	0						gi|922421160|ref|XP_013616454.1| PREDICTED: protein argonaute 9-like [Brassica oleracea var. oleracea] gi|922421162|ref|XP_013616455.1| PREDICTED: protein argonaute 9-like [Brassica oleracea var. oleracea];;;gi|685270942|ref|XP_009126507.1| PREDICTED: protein argonaute 9-like [Brassica rapa];;;gi|674924045|emb|CDY09103.1| BnaA02g05290D [Brassica napus];;;gi|685375217|ref|XP_009120721.1| PREDICTED…	sp|Q84VQ0|AGO9_ARATH Protein argonaute 9 OS=Arabidopsis thaliana GN=AGO9 PE=1 SV=2;;;sp|Q9ZVD5|AGO4_ARATH Protein argonaute 4 OS=Arabidopsis thaliana GN=AGO4 PE=1 SV=2;;;sp|Q3E984|AGO8_ARATH Protein argonaute 8 OS=Arabidopsis thaliana GN=AGO8 PE=3 SV=1;;;sp|Q9SDG8|AGO4A_ORYSJ Protein argonaute 4A OS=Oryza sativa subsp. japonica GN=AGO4A PE=2 SV=1;;;sp|Q0JF58|AGO4B_ORYSJ Protein argonaute 4B OS=Or…
Unigene_100327	0	0.20214	0	0	0	0	0	0	0	2.96287	0				K11820;;;K11820;;;K11820	Biosynthesis of other secondary metabolites;;;Overview;;;Amino acid metabolism	gi|922434620|ref|XP_013623267.1| PREDICTED: UDP-glycosyltransferase 74D1 [Brassica oleracea var. oleracea];;;gi|923787284|ref|XP_013683409.1| PREDICTED: UDP-glycosyltransferase 74D1-like [Brassica napus];;;gi|674953736|emb|CDX79438.1| BnaC03g17740D [Brassica napus];;;gi|923543489|ref|XP_013734117.1| PREDICTED: UDP-glycosyltransferase 74D1-like [Brassica napus];;;gi|685283823|ref|XP_009132814.1| P…	sp|Q9SKC5|U74D1_ARATH UDP-glycosyltransferase 74D1 OS=Arabidopsis thaliana GN=UGT74D1 PE=1 SV=1;;;sp|Q9SKC1|U74C1_ARATH UDP-glycosyltransferase 74C1 OS=Arabidopsis thaliana GN=UGT74C1 PE=2 SV=1;;;sp|P0C7P7|U74E1_ARATH UDP-glycosyltransferase 74E1 OS=Arabidopsis thaliana GN=UGT74E1 PE=3 SV=1;;;sp|O22820|U74F1_ARATH UDP-glycosyltransferase 74F1 OS=Arabidopsis thaliana GN=UGT74F1 PE=1 SV=1
Unigene_100328	0	0	0	0	0	0	0.400468	0.230929	1.11778	0.498271	0.476663
Unigene_100329	7.40655	3.06864	1.72248	2.10922	2.63296	2.67894	6.35602	5.15416	5.21138	5.18982	5.67401		GO:0005488;;;GO:0097159;;;GO:0003674;;;GO:0003676;;;GO:0003677;;;GO:1901363	binding;;;organic cyclic compound binding;;;molecular_function;;;nucleic acid binding;;;DNA binding;;;heterocyclic compound binding			gi|923712904|ref|XP_013662973.1| PREDICTED: trihelix transcription factor GT-2-like [Brassica napus];;;gi|923529875|ref|XP_013693759.1| PREDICTED: trihelix transcription factor GT-2-like [Brassica napus];;;gi|674886666|emb|CDY45955.1| BnaA02g17810D [Brassica napus];;;gi|685274341|ref|XP_009128203.1| PREDICTED: trihelix transcription factor GT-2-like [Brassica rapa];;;gi|674869495|emb|CDY65284.1| …	sp|Q39117|TGT2_ARATH Trihelix transcription factor GT-2 OS=Arabidopsis thaliana GN=GT-2 PE=2 SV=1;;;sp|Q9C882|GTL1_ARATH Trihelix transcription factor GTL1 OS=Arabidopsis thaliana GN=GTL1 PE=1 SV=2;;;sp|Q9LZS0|PTL_ARATH Trihelix transcription factor PTL OS=Arabidopsis thaliana GN=PTL PE=2 SV=1
Unigene_100330	4.36523	2.27747	3.40902	5.56591	4.88529	5.20002	2.57976	3.82529	5.01986	6.4196	3.15833
Unigene_100331	4.76519	3.57052	2.67226	5.89004	4.7132	6.42599	3.14311	3.51832	4.3349	6.90129	3.85117
Unigene_100332	3.14687	1.16655	2.09538	0.267275	1.00093	1.64512	2.64278	1.56749	0.674423	39.2706	2.24686						gi|922499798|ref|XP_013587765.1| PREDICTED: TSK-associating protein 1-like [Brassica oleracea var. oleracea];;;gi|923847608|ref|XP_013702938.1| PREDICTED: TSK-associating protein 1-like isoform X4 [Brassica napus];;;gi|923847597|ref|XP_013702935.1| PREDICTED: TSK-associating protein 1-like isoform X1 [Brassica napus] gi|674892652|emb|CDY40154.1| BnaC06g05350D [Brassica napus];;;gi|923847601|ref|X…	sp|F4ICX9|TSA1_ARATH TSK-associating protein 1 OS=Arabidopsis thaliana GN=TSA1 PE=1 SV=1;;;sp|Q9LSB4|NAI2_ARATH TSA1-like protein OS=Arabidopsis thaliana GN=NAI2 PE=1 SV=1
Unigene_100334	0.135775	0.204923	0.0238575	0.19476	0.168314	0.0428135	0	0	0.207328	43.8226	0.221031				K05681	Membrane transport	gi|923812052|ref|XP_013691199.1| PREDICTED: ABC transporter G family member 17 [Brassica napus] gi|923812054|ref|XP_013691200.1| PREDICTED: ABC transporter G family member 17 [Brassica napus];;;gi|922473654|ref|XP_013635814.1| PREDICTED: ABC transporter G family member 17 [Brassica oleracea var. oleracea] gi|922473657|ref|XP_013635815.1| PREDICTED: ABC transporter G family member 17 [Brassica ole…	sp|Q9M2V6|AB17G_ARATH ABC transporter G family member 17 OS=Arabidopsis thaliana GN=ABCG17 PE=2 SV=1;;;sp|Q9M2V5|AB18G_ARATH ABC transporter G family member 18 OS=Arabidopsis thaliana GN=ABCG18 PE=2 SV=1;;;sp|Q9M3D6|AB19G_ARATH ABC transporter G family member 19 OS=Arabidopsis thaliana GN=ABCG19 PE=1 SV=1;;;sp|Q9FNB5|AB6G_ARATH ABC transporter G family member 6 OS=Arabidopsis thaliana GN=ABCG6 PE…
Unigene_100335	0	0	0.417419	0	0.184056	0	0	0	0	6.96216	0		GO:0005488;;;GO:0046983;;;GO:0003674;;;GO:0005515	binding;;;protein dimerization activity;;;molecular_function;;;protein binding			gi|922490137|ref|XP_013584762.1| PREDICTED: transcription factor bHLH89 [Brassica oleracea var. oleracea] gi|923826609|ref|XP_013696065.1| PREDICTED: transcription factor bHLH89-like [Brassica napus] gi|674923052|emb|CDY10181.1| BnaC05g04240D [Brassica napus];;;gi|685370701|ref|XP_009119085.1| PREDICTED: transcription factor bHLH89 [Brassica rapa];;;gi|674884820|emb|CDY47722.1| BnaA10g04110D [Bra…	sp|Q9LND0|BH089_ARATH Transcription factor bHLH89 OS=Arabidopsis thaliana GN=BHLH89 PE=2 SV=1;;;sp|Q84TK1|BH010_ARATH Transcription factor bHLH10 OS=Arabidopsis thaliana GN=BHLH10 PE=2 SV=1
Unigene_100336	2.50962	3.78774	2.58571	129.903	17.7649	1.29494	3.95246	5.87788	2.96124	23.4887	4.51877						gi|923552730|ref|XP_013737183.1| PREDICTED: protein YLS9-like [Brassica napus] gi|923901774|ref|XP_013721218.1| PREDICTED: protein YLS9-like [Brassica napus] gi|674924600|emb|CDY08687.1| BnaC03g54950D [Brassica napus];;;gi|685381467|ref|XP_009123302.1| PREDICTED: protein YLS9 [Brassica rapa] gi|922440760|ref|XP_013625378.1| PREDICTED: protein YLS9 [Brassica oleracea var. oleracea] gi|923552733|re…	sp|Q9SJ52|YLS9_ARATH Protein YLS9 OS=Arabidopsis thaliana GN=YLS9 PE=2 SV=1
Unigene_100337	0.271017	0.623302	0.857183	0.208262	0.683935	0.659255	0.458923	0.325707	0.157654	1.05416	0.588258				K12857	Transcription	gi|674892186|emb|CDY40612.1| BnaC06g02280D [Brassica napus];;;gi|923762827|ref|XP_013677497.1| PREDICTED: uncharacterized WD repeat-containing protein C3H5.08c [Brassica napus] gi|923762834|ref|XP_013677498.1| PREDICTED: uncharacterized WD repeat-containing protein C3H5.08c [Brassica napus];;;gi|922510483|ref|XP_013591276.1| PREDICTED: uncharacterized WD repeat-containing protein C3H5.08c [Brassi…	sp|Q9R037|WDR44_RAT WD repeat-containing protein 44 OS=Rattus norvegicus GN=Wdr44 PE=1 SV=1;;;sp|Q6NVE8|WDR44_MOUSE WD repeat-containing protein 44 OS=Mus musculus GN=Wdr44 PE=1 SV=1;;;sp|Q9XSC3|WDR44_BOVIN WD repeat-containing protein 44 OS=Bos taurus GN=WDR44 PE=1 SV=1;;;sp|Q5JSH3|WDR44_HUMAN WD repeat-containing protein 44 OS=Homo sapiens GN=WDR44 PE=1 SV=1;;;sp|Q498F0|WDR44_XENLA WD repeat-co…
Unigene_100339	2.3375	1.50768	2.21163	1.28961	1.72748	2.49473	2.18598	1.70173	2.68465	2.58385	3.44751		GO:0005488;;;GO:0046983;;;GO:0003674;;;GO:0005515	binding;;;protein dimerization activity;;;molecular_function;;;protein binding			gi|674900559|emb|CDY32423.1| BnaC03g42070D [Brassica napus];;;gi|567196423|ref|XP_006406283.1| hypothetical protein EUTSA_v10022273mg [Eutrema salsugineum] gi|557107429|gb|ESQ47736.1| hypothetical protein EUTSA_v10022273mg [Eutrema salsugineum];;;gi|685289596|ref|XP_009135745.1| PREDICTED: transcription factor bHLH87-like [Brassica rapa];;;gi|922447490|ref|XP_013627418.1| PREDICTED: transcription…	sp|Q8S3D2|BH087_ARATH Transcription factor bHLH87 OS=Arabidopsis thaliana GN=BHLH87 PE=2 SV=1;;;sp|Q8H0X6|CYT6_ARATH Cysteine proteinase inhibitor 6 OS=Arabidopsis thaliana GN=CYS6 PE=1 SV=2
Unigene_100340	2.93781	1.94664	2.71956	1.15631	1.6655	3.99922	4.11604	3.39072	2.48009	1.86967	4.35482						gi|674888566|emb|CDY44111.1| BnaA01g13190D [Brassica napus];;;gi|922488478|ref|XP_013584279.1| PREDICTED: transcription factor bHLH87 [Brassica oleracea var. oleracea];;;gi|688954477|ref|NP_001288858.1| cysteine proteinase inhibitor 6-like [Brassica rapa] gi|118197452|gb|ABK78689.1| cysteine proteinase inhibitor [Brassica rapa];;;gi|125434901|gb|ABN42208.1| proteinase inhibitor [Cakile maritima];…	sp|Q8H0X6|CYT6_ARATH Cysteine proteinase inhibitor 6 OS=Arabidopsis thaliana GN=CYS6 PE=1 SV=2;;;sp|Q0JNR2|CYT12_ORYSJ Cysteine proteinase inhibitor 12 OS=Oryza sativa subsp. japonica GN=Os01g0270100 PE=2 SV=1
Unigene_100341	2.91624	2.73868	2.25466	0.418316	1.80757	1.16479	1.24088	2.65775	1.78124	3.60249	2.32095		GO:0004866;;;GO:0009987;;;GO:0052547;;;GO:0052548;;;GO:0004869;;;GO:0048519;;;GO:0010951;;;GO:0051336;;;GO:0048523;;;GO:0032268;;;GO:0032269;;;GO:0044237;;;GO:0044238;;;GO:0043086;;;GO:0030414;;;GO:0061134;;;GO:0061135;;;GO:0019538;;;GO:0030162;;;GO:0051346;;;GO:0098772;;;GO:0008150;;;GO:0019222;;;GO:0008152;;;GO:0071704;;;GO:0003674;;;GO:0030234;;;GO:0080090;;;GO:0031323;;;GO:0031324;;;GO:006025…	endopeptidase inhibitor activity;;;cellular process;;;regulation of peptidase activity;;;regulation of endopeptidase activity;;;cysteine-type endopeptidase inhibitor activity;;;negative regulation of biological process;;;negative regulation of endopeptidase activity;;;regulation of hydrolase activity;;;negative regulation of cellular process;;;regulation of cellular protein metabolic process;;;ne…			gi|674888566|emb|CDY44111.1| BnaA01g13190D [Brassica napus];;;gi|688954477|ref|NP_001288858.1| cysteine proteinase inhibitor 6-like [Brassica rapa] gi|118197452|gb|ABK78689.1| cysteine proteinase inhibitor [Brassica rapa];;;gi|125434901|gb|ABN42208.1| proteinase inhibitor [Cakile maritima];;;gi|674890587|emb|CDY42150.1| BnaC05g40690D [Brassica napus];;;gi|674924727|emb|CDY08429.1| BnaA05g26650D […	sp|Q8H0X6|CYT6_ARATH Cysteine proteinase inhibitor 6 OS=Arabidopsis thaliana GN=CYS6 PE=1 SV=2;;;sp|Q8S3D2|BH087_ARATH Transcription factor bHLH87 OS=Arabidopsis thaliana GN=BHLH87 PE=2 SV=1
Unigene_100342	0	0	0	0	0.444981	0.150918	0.436392	3.52302	0	0.18099	0		GO:0016705;;;GO:0043169;;;GO:0005506;;;GO:0046914;;;GO:0020037;;;GO:0097159;;;GO:0044710;;;GO:0055114;;;GO:0016491;;;GO:1901363;;;GO:0003824;;;GO:0005488;;;GO:0004497;;;GO:0008150;;;GO:0046872;;;GO:0008152;;;GO:0003674;;;GO:0046906;;;GO:0044699;;;GO:0043167	oxidoreductase activity, acting on paired donors, with incorporation or reduction of molecular oxygen;;;cation binding;;;iron ion binding;;;transition metal ion binding;;;heme binding;;;organic cyclic compound binding;;;single-organism metabolic process;;;oxidation-reduction process;;;oxidoreductase activity;;;heterocyclic compound binding;;;catalytic activity;;;binding;;;monooxygenase activity;;…	K12637	Metabolism of terpenoids and polyketides	gi|674873876|emb|CDY59695.1| BnaC07g51130D [Brassica napus];;;gi|923857844|ref|XP_013705642.1| PREDICTED: 3-epi-6-deoxocathasterone 23-monooxygenase-like [Brassica napus];;;gi|922518866|ref|XP_013594008.1| PREDICTED: 3-epi-6-deoxocathasterone 23-monooxygenase-like [Brassica oleracea var. oleracea];;;gi|923627260|ref|XP_013749412.1| PREDICTED: 3-epi-6-deoxocathasterone 23-monooxygenase-like [Brass…	sp|Q9M066|C90C1_ARATH 3-epi-6-deoxocathasterone 23-monooxygenase OS=Arabidopsis thaliana GN=ROT3 PE=2 SV=3;;;sp|Q94IW5|C90D2_ORYSJ Cytochrome P450 90D2 OS=Oryza sativa subsp. japonica GN=CYP90D2 PE=1 SV=1;;;sp|Q94IA6|C90D1_ARATH 3-epi-6-deoxocathasterone 23-monooxygenase OS=Arabidopsis thaliana GN=CYP90D1 PE=2 SV=1;;;sp|Q42569|C90A1_ARATH Cytochrome P450 90A1 OS=Arabidopsis thaliana GN=CYP90A1 PE…
Unigene_100343	0	0.490588	0.128509	0.917945	1.24661	0.115308	0.111141	0.640892	0	0.138284	0.661436
Unigene_100344	8.59469	0.576527	0.604081	6.06153	12.6078	0.45169	7.83662	6.02529	4.47191	1.9501	5.59659						gi|922548385|ref|XP_013602149.1| PREDICTED: uncharacterized protein LOC106309626 [Brassica oleracea var. oleracea];;;gi|923871856|ref|XP_013709986.1| PREDICTED: uncharacterized protein LOC106413789 [Brassica napus];;;gi|674956622|emb|CDX76690.1| BnaC08g32760D [Brassica napus];;;gi|685365784|ref|XP_009116987.1| PREDICTED: uncharacterized protein LOC103842124 [Brassica rapa];;;gi|674876109|emb|CDY5…
Unigene_100345	3.84458	0.252286	0.264344	4.13611	8.08143	0.395316	4.80098	2.9882	2.80772	0.948174	3.90033						gi|922548385|ref|XP_013602149.1| PREDICTED: uncharacterized protein LOC106309626 [Brassica oleracea var. oleracea];;;gi|923871856|ref|XP_013709986.1| PREDICTED: uncharacterized protein LOC106413789 [Brassica napus];;;gi|674956622|emb|CDX76690.1| BnaC08g32760D [Brassica napus];;;gi|685365784|ref|XP_009116987.1| PREDICTED: uncharacterized protein LOC103842124 [Brassica rapa];;;gi|674876109|emb|CDY5…
Unigene_100346	0.0680009	0.34211	0	0.0487715	0.042149	0.128655	0	0.0238359	0.0692249	12.4204	0		GO:0043170;;;GO:0008233;;;GO:0008236;;;GO:0006508;;;GO:0044238;;;GO:0004175;;;GO:0003824;;;GO:0019538;;;GO:0016787;;;GO:0017171;;;GO:0008150;;;GO:0008152;;;GO:0071704;;;GO:0003674;;;GO:0070011;;;GO:0004252	macromolecule metabolic process;;;peptidase activity;;;serine-type peptidase activity;;;proteolysis;;;primary metabolic process;;;endopeptidase activity;;;catalytic activity;;;protein metabolic process;;;hydrolase activity;;;serine hydrolase activity;;;biological_process;;;metabolic process;;;organic substance metabolic process;;;molecular_function;;;peptidase activity, acting on L-amino acid pep…	K18443	Transport and catabolism	gi|922430705|ref|XP_013621422.1| PREDICTED: subtilisin-like protease SBT4.14 [Brassica oleracea var. oleracea];;;gi|923684608|ref|XP_013654688.1| PREDICTED: subtilisin-like protease SBT4.14 [Brassica napus];;;gi|685268943|ref|XP_009125514.1| PREDICTED: xylem serine proteinase 1 [Brassica rapa];;;gi|923899486|ref|XP_013720231.1| PREDICTED: subtilisin-like protease SBT4.14 [Brassica napus] gi|92390…	sp|Q9LZS6|SBT4F_ARATH Subtilisin-like protease SBT4.15 OS=Arabidopsis thaliana GN=SBT4.15 PE=3 SV=1;;;sp|Q9LLL8|SBT4E_ARATH Subtilisin-like protease SBT4.14 OS=Arabidopsis thaliana GN=SBT4.14 PE=2 SV=1;;;sp|Q39547|CUCM1_CUCME Cucumisin OS=Cucumis melo PE=1 SV=1;;;sp|Q9FIG2|SBT4D_ARATH Subtilisin-like protease SBT4.13 OS=Arabidopsis thaliana GN=SBT4.13 PE=2 SV=1;;;sp|F4JA91|SBT45_ARATH Subtilisin-…
Unigene_100347	0.641159	0.258052	0.405577	1.37955	1.19223	0.727829	1.11075	0.26969	0.84851	1.89119	1.25251		GO:0003824;;;GO:0008150;;;GO:0044710;;;GO:0008152;;;GO:0055114;;;GO:0003674;;;GO:0044699;;;GO:0016491	catalytic activity;;;biological_process;;;single-organism metabolic process;;;metabolic process;;;oxidation-reduction process;;;molecular_function;;;single-organism process;;;oxidoreductase activity	K08081	Biosynthesis of other secondary metabolites	gi|922469041|ref|XP_013634423.1| PREDICTED: tropinone reductase homolog At2g29260, chloroplastic [Brassica oleracea var. oleracea];;;gi|923617907|ref|XP_013746497.1| PREDICTED: tropinone reductase homolog At2g29260, chloroplastic-like [Brassica napus];;;gi|923620230|ref|XP_013747129.1| PREDICTED: tropinone reductase homolog At2g29260, chloroplastic-like [Brassica napus];;;gi|685300497|ref|XP_0091…	sp|Q9ZW12|TRNH5_ARATH Tropinone reductase homolog At2g29260, chloroplastic OS=Arabidopsis thaliana GN=At2g29260 PE=2 SV=1;;;sp|Q9LHT0|TRNHF_ARATH Tropinone reductase homolog At5g06060 OS=Arabidopsis thaliana GN=At5g06060 PE=2 SV=1;;;sp|Q9ZW20|TRNHD_ARATH Tropinone reductase homolog At2g29370 OS=Arabidopsis thaliana GN=At2g29370 PE=3 SV=1;;;sp|Q9ZW19|TRNHC_ARATH Tropinone reductase homolog At2g293…
Unigene_100348	1.68886	0.799676	0.628422	19.9861	47.7526	0.281934	0.815238	1.67148	1.61812	8.67822	0.646899						gi|685371898|ref|XP_009119598.1| PREDICTED: protein RALF-like 1 [Brassica rapa];;;gi|923897242|ref|XP_013719253.1| PREDICTED: protein RALF-like 1 [Brassica napus];;;gi|922490249|ref|XP_013584788.1| PREDICTED: protein RALF-like 1 [Brassica oleracea var. oleracea];;;gi|674943520|emb|CDX89932.1| BnaA10g01500D [Brassica napus];;;gi|674914881|emb|CDY18130.1| BnaC05g01530D [Brassica napus];;;gi|6749175…	sp|Q9SRY3|RLF1_ARATH Protein RALF-like 1 OS=Arabidopsis thaliana GN=RALF1 PE=1 SV=1;;;sp|Q9MA62|RLF22_ARATH Protein RALF-like 22 OS=Arabidopsis thaliana GN=RALFL22 PE=3 SV=1;;;sp|Q945T0|RALF_TOBAC Rapid alkalinization factor OS=Nicotiana tabacum GN=RALF PE=1 SV=1;;;sp|Q8L9P8|RLF33_ARATH Protein RALF-like 33 OS=Arabidopsis thaliana GN=RALFL33 PE=2 SV=1;;;sp|Q9LUS7|RLF23_ARATH Rapid alkalinization …
Unigene_100349	2.40492	0.528698	0.596579	2.6525	2.44265	2.19854	2.35864	0.998827	2.5305	4.2186	1.82043		GO:0043169;;;GO:0005634;;;GO:0046914;;;GO:0005575;;;GO:0044424;;;GO:0005576;;;GO:0008270;;;GO:0048046;;;GO:0044464;;;GO:0005488;;;GO:0005622;;;GO:0005623;;;GO:0046872;;;GO:0043226;;;GO:0003674;;;GO:0043227;;;GO:0043229;;;GO:0043231;;;GO:0043167	cation binding;;;nucleus;;;transition metal ion binding;;;cellular_component;;;intracellular part;;;extracellular region;;;zinc ion binding;;;apoplast;;;cell part;;;binding;;;intracellular;;;cell;;;metal ion binding;;;organelle;;;molecular_function;;;membrane-bounded organelle;;;intracellular organelle;;;intracellular membrane-bounded organelle;;;ion binding	K14651,K02350	Transcription	gi|922556589|ref|XP_013606392.1| PREDICTED: uncharacterized protein LOC106313190 [Brassica oleracea var. oleracea];;;gi|674878466|emb|CDY53578.1| BnaC09g51570D [Brassica napus];;;gi|923525704|ref|XP_013681995.1| PREDICTED: uncharacterized protein LOC106386727 [Brassica napus];;;gi|685357224|ref|XP_009113402.1| PREDICTED: uncharacterized protein LOC103838706 [Brassica rapa];;;gi|674891046|emb|CDY4…	sp|Q8S9K3|VAR3_ARATH Zinc finger protein VAR3, chloroplastic OS=Arabidopsis thaliana GN=VAR3 PE=1 SV=2
Unigene_100350	1.91853	0.877458	0.459697	2.43928	4.05396	1.07244	0.636113	2.20088	1.24286	5.93599	0.851785						gi|922572942|ref|XP_013614789.1| PREDICTED: uncharacterized protein LOC106321005 [Brassica oleracea var. oleracea]
Unigene_100351	2.00897	1.3476	1.27081	4.89894	5.79025	1.90044	2.25918	2.53508	2.93135	8.35681	2.54367						gi|922572942|ref|XP_013614789.1| PREDICTED: uncharacterized protein LOC106321005 [Brassica oleracea var. oleracea];;;gi|674923096|emb|CDY10225.1| BnaC05g04680D [Brassica napus];;;gi|923824751|ref|XP_013695513.1| PREDICTED: uncharacterized protein LOC106399594 [Brassica napus] gi|923824755|ref|XP_013695514.1| PREDICTED: uncharacterized protein LOC106399595 [Brassica napus];;;gi|922486106|ref|XP_01…
Unigene_100354	0	0	0	0	0	0	0	0	0	12.6039	0		GO:0005488;;;GO:0003824;;;GO:0016787;;;GO:0030246;;;GO:0008150;;;GO:0005975;;;GO:0008152;;;GO:0071704;;;GO:0004553;;;GO:0003674;;;GO:0044238;;;GO:0016798	binding;;;catalytic activity;;;hydrolase activity;;;carbohydrate binding;;;biological_process;;;carbohydrate metabolic process;;;metabolic process;;;organic substance metabolic process;;;hydrolase activity, hydrolyzing O-glycosyl compounds;;;molecular_function;;;primary metabolic process;;;hydrolase activity, acting on glycosyl bonds			gi|922472502|ref|XP_013635477.1| PREDICTED: beta-galactosidase 14-like [Brassica oleracea var. oleracea] gi|923782811|ref|XP_013682355.1| PREDICTED: beta-galactosidase 14-like [Brassica napus];;;gi|685316310|ref|XP_009148763.1| PREDICTED: beta-galactosidase 14-like [Brassica rapa] gi|923827452|ref|XP_013696353.1| PREDICTED: beta-galactosidase 14-like [Brassica napus] gi|923859512|ref|XP_013706126…	sp|Q9SCU8|BGA14_ARATH Beta-galactosidase 14 OS=Arabidopsis thaliana GN=BGAL14 PE=2 SV=2;;;sp|P49676|BGAL_BRAOL Beta-galactosidase OS=Brassica oleracea PE=2 SV=1;;;sp|Q0INM3|BGA15_ORYSJ Beta-galactosidase 15 OS=Oryza sativa subsp. japonica GN=Os12g0429200 PE=2 SV=1;;;sp|P48980|BGAL_SOLLC Beta-galactosidase OS=Solanum lycopersicum PE=1 SV=1
Unigene_100355	0.24169	0.208445	0.145605	0.111436	0.160507	0.097986	0	0.145231	0.105446	28.2026	0.224829				K18696	Lipid metabolism	gi|922448202|ref|XP_013627636.1| PREDICTED: SPX domain-containing protein 3 [Brassica oleracea var. oleracea];;;gi|923781083|ref|XP_013681960.1| PREDICTED: SPX domain-containing protein 3-like [Brassica napus] gi|334050276|gb|AEG42535.1| SPX domain-harboring protein 3.2 [Brassica napus] gi|355398235|gb|AER70121.1| phosphorus starvation-induced protein [Brassica napus] gi|355398239|gb|AER70123.1| …	sp|Q5PP62|SPX3_ARATH SPX domain-containing protein 3 OS=Arabidopsis thaliana GN=SPX3 PE=2 SV=1;;;sp|Q7Y0F6|SPX5_ORYSJ SPX domain-containing protein 5 OS=Oryza sativa subsp. japonica GN=SPX5 PE=2 SV=1;;;sp|A2XHU0|SPX5_ORYSI SPX domain-containing protein 5 OS=Oryza sativa subsp. indica GN=SPX5 PE=3 SV=1;;;sp|Q7XEY9|SPX3_ORYSJ SPX domain-containing protein 3 OS=Oryza sativa subsp. japonica GN=SPX3 P…
Unigene_100356	2.1482	0.810563	0.283101	0.577773	1.49796	2.79422	0.734521	1.41187	0.546717	1.82782	1.1657						gi|674879970|emb|CDY52212.1| BnaAnng11350D [Brassica napus];;;gi|674945686|emb|CDX87705.1| BnaC02g32440D [Brassica napus]
Unigene_100357	0.135945	1.33367	0.322479	0.0731267	0.126394	0.0643007	0.86768	4.0385	0.069196	3.00742	0.368846						gi|674924344|emb|CDY08875.1| BnaC08g11050D [Brassica napus];;;gi|685273180|ref|XP_009127630.1| PREDICTED: uncharacterized protein LOC103852479 [Brassica rapa];;;gi|674961445|emb|CDX71851.1| BnaC08g30230D [Brassica napus];;;gi|674885756|emb|CDY46809.1| BnaC02g43170D [Brassica napus];;;gi|674860654|emb|CDY69428.1| BnaC08g46730D [Brassica napus];;;gi|674911696|emb|CDY21502.1| BnaC03g26950D [Brassica…	sp|Q94CH6|EXL3_ARATH GDSL esterase/lipase EXL3 OS=Arabidopsis thaliana GN=EXL3 PE=2 SV=1
Unigene_100358	0.127329	0	0.13424	0	0.118383	0	0	0	0.129621	31.9239	0				K00423	Carbohydrate metabolism	gi|923684197|ref|XP_013654593.1| PREDICTED: L-ascorbate oxidase homolog [Brassica napus] gi|674922680|emb|CDY10549.1| BnaC03g70650D [Brassica napus];;;gi|922449200|ref|XP_013627932.1| PREDICTED: L-ascorbate oxidase homolog [Brassica oleracea var. oleracea] gi|922449203|ref|XP_013627933.1| PREDICTED: L-ascorbate oxidase homolog [Brassica oleracea var. oleracea];;;gi|674876408|emb|CDY56013.1| BnaA0…	sp|Q00624|ASOL_BRANA L-ascorbate oxidase homolog OS=Brassica napus GN=Bp10 PE=2 SV=1;;;sp|P29162|ASOL_TOBAC L-ascorbate oxidase homolog OS=Nicotiana tabacum PE=2 SV=1;;;sp|Q9FHN6|SKS2_ARATH Monocopper oxidase-like protein SKS2 OS=Arabidopsis thaliana GN=SKS2 PE=1 SV=1;;;sp|Q9SU40|SKU5_ARATH Monocopper oxidase-like protein SKU5 OS=Arabidopsis thaliana GN=SKU5 PE=1 SV=1;;;sp|Q8VXX5|SKS1_ARATH Monoc…
Unigene_100359	0	0	0	0	0	0.08552	0	0	0.0920307	10.4612	0.098113						gi|674952607|emb|CDX81061.1| BnaC03g03150D [Brassica napus];;;gi|923597576|ref|XP_013740114.1| PREDICTED: oleosin-B1-like [Brassica napus]
Unigene_10036	0.914192	0.153309	0	0	0.566643	0	0	0.801115	0.77554	1.03713	0
Unigene_100360	0.104816	0	0.22101	0.0563817	1.21815	2.7763	0.90792	0	0	1.24857	0.39814		GO:0005506;;;GO:0009987;;;GO:0009605;;;GO:0097159;;;GO:0006790;;;GO:0009607;;;GO:0044425;;;GO:0006793;;;GO:0072330;;;GO:0006796;;;GO:0004497;;;GO:0009617;;;GO:0009106;;;GO:0032787;;;GO:0046483;;;GO:0009108;;;GO:0016020;;;GO:1901576;;;GO:0016021;;;GO:0006807;;;GO:0046872;;;GO:0071704;;;GO:0009625;;;GO:0044699;;;GO:0009117;;;GO:0043167;;;GO:0043169;;;GO:0044710;;;GO:0044711;;;GO:0019752;;;GO:004343…	iron ion binding;;;cellular process;;;response to external stimulus;;;organic cyclic compound binding;;;sulfur compound metabolic process;;;response to biotic stimulus;;;membrane part;;;phosphorus metabolic process;;;monocarboxylic acid biosynthetic process;;;phosphate-containing compound metabolic process;;;monooxygenase activity;;;response to bacterium;;;lipoate metabolic process;;;monocarboxyl…	K11813;;;K11813;;;K11813	Amino acid metabolism;;;Biosynthesis of other secondary metabolites;;;Overview	gi|922462629|ref|XP_013632245.1| PREDICTED: tryptophan N-monooxygenase 2 [Brassica oleracea var. oleracea];;;gi|923608893|ref|XP_013743573.1| PREDICTED: tryptophan N-monooxygenase 2 [Brassica napus];;;gi|685299169|ref|XP_009140345.1| PREDICTED: tryptophan N-monooxygenase 2 [Brassica rapa];;;gi|674907437|emb|CDY25587.1| BnaA04g12790D [Brassica napus];;;gi|529060438|gb|AGS49165.1| cytochrome P450 C…	sp|Q501D8|C79B3_ARATH Tryptophan N-monooxygenase 2 OS=Arabidopsis thaliana GN=CYP79B3 PE=1 SV=1;;;sp|O81345|C79B1_SINAL Cytochrome P450 79B1 OS=Sinapis alba GN=CYP79B1 PE=2 SV=1;;;sp|O81346|C79B2_ARATH Tryptophan N-monooxygenase 1 OS=Arabidopsis thaliana GN=CYP79B2 PE=1 SV=2;;;sp|Q43135|C79A1_SORBI Tyrosine N-monooxygenase OS=Sorghum bicolor GN=CYP79A1 PE=1 SV=3;;;sp|Q9M7B8|C79D1_MANES Valine N-m…
Unigene_100361	0	0.240431	0	0	1.55515	0	0.653627	1.0051	1.21626	0	0.25933
Unigene_100363	0.167759	0.506393	0.530595	0.0601599	0.415928	1.48117	0.407899	0.882052	0.0569262	1.52255	0.667573		GO:0005634;;;GO:0097159;;;GO:0005575;;;GO:0044424;;;GO:1901363;;;GO:0044464;;;GO:0005488;;;GO:0005622;;;GO:0005623;;;GO:0043226;;;GO:0003674;;;GO:0043227;;;GO:0003676;;;GO:0043229;;;GO:0003677;;;GO:0043231	nucleus;;;organic cyclic compound binding;;;cellular_component;;;intracellular part;;;heterocyclic compound binding;;;cell part;;;binding;;;intracellular;;;cell;;;organelle;;;molecular_function;;;membrane-bounded organelle;;;nucleic acid binding;;;intracellular organelle;;;DNA binding;;;intracellular membrane-bounded organelle			gi|923781774|ref|XP_013682117.1| PREDICTED: methyl-CpG-binding domain-containing protein 7-like [Brassica napus] gi|674963071|emb|CDX71074.1| BnaC03g11580D [Brassica napus];;;gi|922443490|ref|XP_013626246.1| PREDICTED: methyl-CpG-binding domain-containing protein 7-like [Brassica oleracea var. oleracea];;;gi|685282118|ref|XP_009131971.1| PREDICTED: methyl-CpG-binding domain-containing protein 7-l…	sp|Q9FJF4|MBD7_ARATH Methyl-CpG-binding domain-containing protein 7 OS=Arabidopsis thaliana GN=MBD7 PE=1 SV=1;;;sp|Q9LTJ1|MBD6_ARATH Methyl-CpG-binding domain-containing protein 6 OS=Arabidopsis thaliana GN=MBD6 PE=1 SV=1
Unigene_100364	0.105222	0.317621	0.499202	0.113201	0.342404	1.14469	0.431736	0.497919	0.0535581	0.895293	0.570978						gi|923781774|ref|XP_013682117.1| PREDICTED: methyl-CpG-binding domain-containing protein 7-like [Brassica napus] gi|674963071|emb|CDX71074.1| BnaC03g11580D [Brassica napus];;;gi|922443490|ref|XP_013626246.1| PREDICTED: methyl-CpG-binding domain-containing protein 7-like [Brassica oleracea var. oleracea];;;gi|685282118|ref|XP_009131971.1| PREDICTED: methyl-CpG-binding domain-containing protein 7-l…	sp|Q9FJF4|MBD7_ARATH Methyl-CpG-binding domain-containing protein 7 OS=Arabidopsis thaliana GN=MBD7 PE=1 SV=1
Unigene_100365	1.61766	1.27162	1.65217	1.35962	3.61902	1.48245	11.0162	1.96688	2.16139	1.6058	4.22444		GO:0009987;;;GO:0016772;;;GO:0016773;;;GO:0097159;;;GO:0006790;;;GO:0006793;;;GO:1901265;;;GO:0006796;;;GO:0044237;;;GO:0005524;;;GO:0097367;;;GO:0008150;;;GO:0008152;;;GO:0044249;;;GO:0003674;;;GO:0001882;;;GO:0030554;;;GO:0001883;;;GO:0070813;;;GO:0043167;;;GO:0070814;;;GO:0043168;;;GO:0009058;;;GO:0016740;;;GO:0032549;;;GO:0032550;;;GO:0000166;;;GO:0000103;;;GO:0032553;;;GO:0032555;;;GO:001630…	cellular process;;;transferase activity, transferring phosphorus-containing groups;;;phosphotransferase activity, alcohol group as acceptor;;;organic cyclic compound binding;;;sulfur compound metabolic process;;;phosphorus metabolic process;;;nucleoside phosphate binding;;;phosphate-containing compound metabolic process;;;cellular metabolic process;;;ATP binding;;;carbohydrate derivative binding;…	K00860;;;K00860	Nucleotide metabolism;;;Energy metabolism	gi|922415284|ref|XP_013594688.1| PREDICTED: adenylyl-sulfate kinase 2, chloroplastic-like [Brassica oleracea var. oleracea] gi|923508130|ref|XP_013736194.1| PREDICTED: adenylyl-sulfate kinase 2, chloroplastic [Brassica napus];;;gi|674964912|emb|CDX69374.1| BnaC01g00790D [Brassica napus];;;gi|923690936|ref|XP_013656564.1| PREDICTED: adenylyl-sulfate kinase 2, chloroplastic-like [Brassica napus];;;…	sp|O49196|APK2_ARATH Adenylyl-sulfate kinase 2, chloroplastic OS=Arabidopsis thaliana GN=APK2 PE=1 SV=1;;;sp|Q8LK56|DME_ARATH Transcriptional activator DEMETER OS=Arabidopsis thaliana GN=DME PE=1 SV=2;;;sp|Q9SJQ6|ROS1_ARATH Protein ROS1 OS=Arabidopsis thaliana GN=ROS1 PE=1 SV=2;;;sp|Q43295|APK1_ARATH Adenylyl-sulfate kinase 1, chloroplastic OS=Arabidopsis thaliana GN=APK1 PE=1 SV=1;;;sp|Q9SRW7|AP…
Unigene_100366	0.182633	0.735056	2.31056	0.294723	11.7163	2.41875	37.8843	3.93706	0.278881	1.13956	11.1988		GO:0009987;;;GO:0016772;;;GO:0016773;;;GO:0097159;;;GO:0006790;;;GO:0006793;;;GO:1901265;;;GO:0006796;;;GO:0044237;;;GO:0005524;;;GO:0097367;;;GO:0008150;;;GO:0008152;;;GO:0044249;;;GO:0003674;;;GO:0001882;;;GO:0030554;;;GO:0001883;;;GO:0070813;;;GO:0043167;;;GO:0070814;;;GO:0043168;;;GO:0009058;;;GO:0016740;;;GO:0032549;;;GO:0032550;;;GO:0000166;;;GO:0000103;;;GO:0032553;;;GO:0032555;;;GO:001630…	cellular process;;;transferase activity, transferring phosphorus-containing groups;;;phosphotransferase activity, alcohol group as acceptor;;;organic cyclic compound binding;;;sulfur compound metabolic process;;;phosphorus metabolic process;;;nucleoside phosphate binding;;;phosphate-containing compound metabolic process;;;cellular metabolic process;;;ATP binding;;;carbohydrate derivative binding;…	K00860;;;K00860	Energy metabolism;;;Nucleotide metabolism	gi|922415284|ref|XP_013594688.1| PREDICTED: adenylyl-sulfate kinase 2, chloroplastic-like [Brassica oleracea var. oleracea] gi|923508130|ref|XP_013736194.1| PREDICTED: adenylyl-sulfate kinase 2, chloroplastic [Brassica napus];;;gi|674964912|emb|CDX69374.1| BnaC01g00790D [Brassica napus];;;gi|923690936|ref|XP_013656564.1| PREDICTED: adenylyl-sulfate kinase 2, chloroplastic-like [Brassica napus];;;…	sp|O49196|APK2_ARATH Adenylyl-sulfate kinase 2, chloroplastic OS=Arabidopsis thaliana GN=APK2 PE=1 SV=1;;;sp|Q43295|APK1_ARATH Adenylyl-sulfate kinase 1, chloroplastic OS=Arabidopsis thaliana GN=APK1 PE=1 SV=1;;;sp|O49204|KAPS_CATRO Adenylyl-sulfate kinase, chloroplastic OS=Catharanthus roseus GN=AKN PE=2 SV=1;;;sp|Q84JF0|APK4_ARATH Adenylyl-sulfate kinase 4, chloroplastic OS=Arabidopsis thaliana…
Unigene_100367	0.0357561	0.251843	0.716243	0.230804	0.199464	0.43972	0.326023	0.0752002	0.0727995	35.2912	0.659692				K16818;;;K16818	Lipid metabolism;;;Lipid metabolism	gi|685370682|ref|XP_009119078.1| PREDICTED: phospholipase A1-IIalpha [Brassica rapa];;;gi|674875171|emb|CDY57813.1| BnaA10g28020D [Brassica napus];;;gi|922495590|ref|XP_013586349.1| PREDICTED: phospholipase A1-IIalpha [Brassica oleracea var. oleracea] gi|922495593|ref|XP_013586350.1| PREDICTED: phospholipase A1-IIalpha [Brassica oleracea var. oleracea] gi|674923058|emb|CDY10187.1| BnaC05g04300D […	sp|Q9LNC2|PLA18_ARATH Phospholipase A1-IIalpha OS=Arabidopsis thaliana GN=At1g06250 PE=2 SV=1;;;sp|O82274|PLA19_ARATH Phospholipase A1-IIbeta OS=Arabidopsis thaliana GN=At2g31100 PE=1 SV=2;;;sp|O49523|DSEL_ARATH Phospholipase A1-IIgamma OS=Arabidopsis thaliana GN=DSEL PE=1 SV=1;;;sp|A2ZW16|PLA1_ORYSJ Phospholipase A1-II 1 OS=Oryza sativa subsp. japonica GN=Os01g0651100 PE=3 SV=2;;;sp|A2WT95|PLA1_…
Unigene_100368	0.0807174	0.365477	0.468043	0.347352	0.11257	0.343607	0	0.25464	0.246511	105.216	0.262803				K14423	Lipid metabolism	gi|922407371|ref|XP_013616753.1| PREDICTED: methylsterol monooxygenase 1-3 [Brassica oleracea var. oleracea] gi|922407373|ref|XP_013616757.1| PREDICTED: methylsterol monooxygenase 1-3 [Brassica oleracea var. oleracea];;;gi|923740778|ref|XP_013671173.1| PREDICTED: methylsterol monooxygenase 1-3-like [Brassica napus];;;gi|923508670|ref|XP_013738129.1| PREDICTED: methylsterol monooxygenase 1-3 isofo…	sp|F4JLZ6|SMO13_ARATH Methylsterol monooxygenase 1-3 OS=Arabidopsis thaliana GN=SMO1-3 PE=2 SV=1;;;sp|Q1EC69|SMO12_ARATH Methylsterol monooxygenase 1-2 OS=Arabidopsis thaliana GN=SMO1-2 PE=2 SV=1;;;sp|Q8L7W5|SMO11_ARATH Methylsterol monooxygenase 1-1 OS=Arabidopsis thaliana GN=SMO1-1 PE=1 SV=1;;;sp|Q8VWZ8|SMO22_ARATH Methylsterol monooxygenase 2-2 OS=Arabidopsis thaliana GN=SMO2-2 PE=2 SV=1;;;sp|…
Unigene_100369	6.2721	9.52484	10.0413	4.74838	4.15761	10.3283	8.47242	10.1376	6.9762	8.76269	8.8869		GO:1902494;;;GO:0009987;;;GO:0044422;;;GO:0044424;;;GO:0044425;;;GO:0006793;;;GO:0051338;;;GO:0006796;;;GO:0005773;;;GO:0005774;;;GO:0019216;;;GO:0016020;;;GO:0019220;;;GO:0044437;;;GO:0019222;;;GO:0071704;;;GO:0044699;;;GO:0044444;;;GO:0098588;;;GO:0043549;;;GO:0044446;;;GO:0043550;;;GO:0044710;;;GO:0044464;;;GO:0005942;;;GO:0016310;;;GO:0019898;;;GO:1990234;;;GO:0005575;;;GO:0044237;;;GO:004423…	catalytic complex;;;cellular process;;;organelle part;;;intracellular part;;;membrane part;;;phosphorus metabolic process;;;regulation of transferase activity;;;phosphate-containing compound metabolic process;;;vacuole;;;vacuolar membrane;;;regulation of lipid metabolic process;;;membrane;;;regulation of phosphate metabolic process;;;vacuolar part;;;regulation of metabolic process;;;organic subst…			gi|922430998|ref|XP_013621575.1| PREDICTED: protein VAC14 homolog [Brassica oleracea var. oleracea];;;gi|674883641|emb|CDY48804.1| BnaC02g34100D [Brassica napus];;;gi|685276497|ref|XP_009129214.1| PREDICTED: protein VAC14 homolog [Brassica rapa];;;gi|674923925|emb|CDY09424.1| BnaA02g25860D [Brassica napus];;;gi|923531177|ref|XP_013697232.1| PREDICTED: protein VAC14 homolog [Brassica napus];;;gi|9…	sp|Q9ZU97|VAC14_ARATH Protein VAC14 homolog OS=Arabidopsis thaliana GN=VAC14 PE=1 SV=2
Unigene_100371	3.26588	2.5003	3.96712	3.81905	10.1655	4.83568	3.36624	3.28499	4.48108	8.94051	3.92966				K10581	Folding, sorting and degradation	gi|923834365|ref|XP_013698679.1| PREDICTED: putative ubiquitin-conjugating enzyme E2 38 [Brassica napus] gi|674907031|emb|CDY26018.1| BnaC06g06060D [Brassica napus];;;gi|922501683|ref|XP_013588375.1| PREDICTED: putative ubiquitin-conjugating enzyme E2 38 [Brassica oleracea var. oleracea];;;gi|674909059|emb|CDY24125.1| BnaA06g01230D [Brassica napus];;;gi|923639019|ref|XP_013640582.1| PREDICTED: pu…	sp|Q8GY87|UBC26_ARATH Probable ubiquitin-conjugating enzyme E2 26 OS=Arabidopsis thaliana GN=UBC26 PE=2 SV=2;;;sp|Q9LUQ5|UBC25_ARATH Probable ubiquitin-conjugating enzyme E2 25 OS=Arabidopsis thaliana GN=UBC25 PE=2 SV=1;;;sp|Q9C918|UBC38_ARATH Putative ubiquitin-conjugating enzyme E2 38 OS=Arabidopsis thaliana GN=UBC38 PE=3 SV=2;;;sp|F4HPP7|UBC39_ARATH Putative ubiquitin-conjugating enzyme E2 39 …
Unigene_100372	2.45624	1.44168	2.37377	2.42229	3.23521	2.90445	1.6797	1.93719	1.66697	2.32213	1.77714				K10581	Folding, sorting and degradation	gi|923834365|ref|XP_013698679.1| PREDICTED: putative ubiquitin-conjugating enzyme E2 38 [Brassica napus] gi|674907031|emb|CDY26018.1| BnaC06g06060D [Brassica napus];;;gi|922501683|ref|XP_013588375.1| PREDICTED: putative ubiquitin-conjugating enzyme E2 38 [Brassica oleracea var. oleracea];;;gi|685314085|ref|XP_009147640.1| PREDICTED: probable ubiquitin-conjugating enzyme E2 26 [Brassica rapa];;;gi…	sp|Q8GY87|UBC26_ARATH Probable ubiquitin-conjugating enzyme E2 26 OS=Arabidopsis thaliana GN=UBC26 PE=2 SV=2;;;sp|Q9LUQ5|UBC25_ARATH Probable ubiquitin-conjugating enzyme E2 25 OS=Arabidopsis thaliana GN=UBC25 PE=2 SV=1
Unigene_100373	0.326105	1.09375	0.57301	1.0525	1.92023	0.822637	2.27962	1.94323	2.21316	5.17942	3.3032						gi|922429248|ref|XP_013620665.1| PREDICTED: uncharacterized protein LOC106327142 [Brassica oleracea var. oleracea] gi|922429250|ref|XP_013620666.1| PREDICTED: uncharacterized protein LOC106327142 [Brassica oleracea var. oleracea];;;gi|923756768|ref|XP_013675996.1| PREDICTED: uncharacterized protein LOC106380720 [Brassica napus] gi|923756771|ref|XP_013675997.1| PREDICTED: uncharacterized protein L…
Unigene_100374	2.03495	0.564843	1.18368	2.11377	2.5444	1.72589	1.79148	0.811686	3.07166	4.69683	1.59926		GO:0043169;;;GO:0043170;;;GO:0006508;;;GO:0044238;;;GO:0003824;;;GO:0005488;;;GO:0019538;;;GO:0008150;;;GO:0046872;;;GO:0008152;;;GO:0071704;;;GO:0003674;;;GO:0043167	cation binding;;;macromolecule metabolic process;;;proteolysis;;;primary metabolic process;;;catalytic activity;;;binding;;;protein metabolic process;;;biological_process;;;metal ion binding;;;metabolic process;;;organic substance metabolic process;;;molecular_function;;;ion binding			gi|674904914|emb|CDY28099.1| BnaC06g02800D [Brassica napus];;;gi|923833940|ref|XP_013698536.1| PREDICTED: presequence protease 2, chloroplastic/mitochondrial [Brassica napus];;;gi|922499772|ref|XP_013587757.1| PREDICTED: presequence protease 2, chloroplastic/mitochondrial [Brassica oleracea var. oleracea];;;gi|674881322|emb|CDY50957.1| BnaA06g37530D [Brassica napus];;;gi|685314559|ref|XP_00914787…	sp|Q8VY06|PREP2_ARATH Presequence protease 2, chloroplastic/mitochondrial OS=Arabidopsis thaliana GN=PREP2 PE=1 SV=1;;;sp|Q9LJL3|PREP1_ARATH Presequence protease 1, chloroplastic/mitochondrial OS=Arabidopsis thaliana GN=PREP1 PE=1 SV=2;;;sp|Q46205|HYPA_CLOPE Protein HypA OS=Clostridium perfringens (strain 13 / Type A) GN=hypA PE=4 SV=2;;;sp|P32898|CYM1_YEAST Mitochondrial presequence protease OS=…
Unigene_100375	0.201269	0.202515	0.318291	0.144354	0.904456	0.158664	1.13169	0.881871	0.102446	0.456671	1.05576						gi|685335857|ref|XP_009105295.1| PREDICTED: uncharacterized protein LOC103831178 [Brassica rapa];;;gi|674931530|emb|CDY01818.1| BnaC06g28580D [Brassica napus];;;gi|922509148|ref|XP_013590879.1| PREDICTED: uncharacterized protein LOC106299315 [Brassica oleracea var. oleracea] gi|923836333|ref|XP_013699270.1| PREDICTED: uncharacterized protein LOC106402990 [Brassica napus];;;gi|922513762|ref|XP_013…
Unigene_100376	4.89787	0.882662	0.308282	0.707811	1.0195	0.553229	0.266619	0.538107	3.6465	102.091	0.47602						gi|923737570|ref|XP_013670216.1| PREDICTED: uncharacterized protein LOC106374821 [Brassica napus];;;gi|674907172|emb|CDY25918.1| BnaC09g32900D [Brassica napus];;;gi|685299118|ref|XP_009140325.1| PREDICTED: polycystic kidney disease protein 1-like 3 [Brassica rapa];;;gi|923891999|ref|XP_013717018.1| PREDICTED: uncharacterized protein LOC106420730 [Brassica napus] gi|674917236|emb|CDY15846.1| BnaA0…
Unigene_100378	0.159068	0.533508	0.335404	0.627474	0.345082	0.30095	0	0	0.485793	159.345	0.460354				K00128;;;K00128;;;K00128;;;K00128;;;K00128;;;K00128;;;K00128;;;K00128;;;K00128;;;K00128;;;K00128;;;K00128;;;K00128	Metabolism of terpenoids and polyketides;;;Amino acid metabolism;;;Lipid metabolism;;;Lipid metabolism;;;Carbohydrate metabolism;;;Carbohydrate metabolism;;;Carbohydrate metabolism;;;Metabolism of other amino acids;;;Amino acid metabolism;;;Amino acid metabolism;;;Carbohydrate metabolism;;;Amino acid metabolism;;;Amino acid metabolism	gi|922414362|ref|XP_013589790.1| PREDICTED: putative cysteine-rich repeat secretory protein 17 [Brassica oleracea var. oleracea] gi|923813261|ref|XP_013691545.1| PREDICTED: putative cysteine-rich repeat secretory protein 17 [Brassica napus] gi|674913885|emb|CDY19305.1| BnaC01g31750D [Brassica napus];;;gi|923513444|ref|XP_013640179.1| PREDICTED: putative cysteine-rich repeat secretory protein 17 […	sp|Q9LRM1|CRR18_ARATH Cysteine-rich repeat secretory protein 18 OS=Arabidopsis thaliana GN=CRRSP18 PE=2 SV=1;;;sp|Q9LRM2|CRR17_ARATH Putative cysteine-rich repeat secretory protein 17 OS=Arabidopsis thaliana GN=CRRSP17 PE=3 SV=1;;;sp|Q9LRM0|CRR19_ARATH Putative cysteine-rich repeat secretory protein 19 OS=Arabidopsis thaliana GN=CRRSP19 PE=3 SV=1;;;sp|Q9LRM3|CRR16_ARATH Putative cysteine-rich rep…
Unigene_100379	3.2223	1.51305	0.679442	1.32888	2.09714	0.101608	0.636585	1.58129	1.42146	3.53378	0.93256						gi|922457200|ref|XP_013630527.1| PREDICTED: probable xyloglucan glycosyltransferase 12 [Brassica oleracea var. oleracea];;;gi|923789788|ref|XP_013683987.1| PREDICTED: probable xyloglucan glycosyltransferase 12 [Brassica napus];;;gi|674949959|emb|CDX83148.1| BnaA03g23580D [Brassica napus];;;gi|685286304|ref|XP_009134078.1| PREDICTED: probable xyloglucan glycosyltransferase 12 [Brassica rapa];;;gi|…	sp|Q9ZQB9|CSLCC_ARATH Probable xyloglucan glycosyltransferase 12 OS=Arabidopsis thaliana GN=CSLC12 PE=1 SV=1;;;sp|Q6L538|CSLC7_ORYSJ Probable xyloglucan glycosyltransferase 7 OS=Oryza sativa subsp. japonica GN=CSLC7 PE=2 SV=1;;;sp|Q8LIY0|CSLC1_ORYSJ Probable xyloglucan glycosyltransferase 1 OS=Oryza sativa subsp. japonica GN=CSLC1 PE=3 SV=1;;;sp|Q9SB75|CSLC5_ARATH Probable xyloglucan glycosyltran…
Unigene_100380	0.187318	0	0	0	0.0497595	0	0	0.0562796	0.0272415	3.03584	0				K09291,K12811,K12472;;;K09291,K12811,K12472;;;K09291,K12811,K12472	Translation;;;Transcription;;;Transport and catabolism	gi|923919700|ref|XP_013729174.1| PREDICTED: WEB family protein At3g02930, chloroplastic-like isoform X1 [Brassica napus];;;gi|922407955|ref|XP_013617607.1| PREDICTED: WEB family protein At3g02930, chloroplastic-like isoform X5 [Brassica oleracea var. oleracea];;;gi|922407943|ref|XP_013617591.1| PREDICTED: WEB family protein At3g02930, chloroplastic-like isoform X3 [Brassica oleracea var. oleracea…	sp|Q9M8T5|Y3293_ARATH WEB family protein At3g02930, chloroplastic OS=Arabidopsis thaliana GN=At3g02930 PE=2 SV=1;;;sp|Q9LFE4|Y5673_ARATH WEB family protein At5g16730, chloroplastic OS=Arabidopsis thaliana GN=At5g16730 PE=1 SV=1;;;sp|F4I8B9|Y1501_ARATH Putative WEB family protein At1g65010, chloroplastic OS=Arabidopsis thaliana GN=At1g65010 PE=1 SV=1;;;sp|F4JJP1|Y4759_ARATH WEB family protein At4g…
Unigene_100381	0.158835	0	0.0837282	0	0.147676	0.150255	0	0	0.0808469	39.5527	0		GO:0043232;;;GO:0005575;;;GO:0044424;;;GO:0044425;;;GO:0044464;;;GO:0005811;;;GO:0016020;;;GO:0016021;;;GO:0005622;;;GO:0005623;;;GO:0031224;;;GO:0043226;;;GO:0043228;;;GO:0043229;;;GO:0012511	intracellular non-membrane-bounded organelle;;;cellular_component;;;intracellular part;;;membrane part;;;cell part;;;lipid particle;;;membrane;;;integral component of membrane;;;intracellular;;;cell;;;intrinsic component of membrane;;;organelle;;;non-membrane-bounded organelle;;;intracellular organelle;;;monolayer-surrounded lipid storage body			gi|923896433|ref|XP_013718890.1| PREDICTED: uncharacterized transmembrane protein DDB_G0289901-like [Brassica napus];;;gi|674919059|emb|CDY14041.1| BnaC02g01580D [Brassica napus];;;gi|685269575|ref|XP_009125783.1| PREDICTED: sericin 1-like [Brassica rapa];;;gi|674876996|emb|CDY55184.1| BnaAnng13740D [Brassica napus];;;gi|923748138|ref|XP_013673390.1| PREDICTED: uncharacterized transmembrane prote…
Unigene_100382	0.55538	1.11764	3.1228	2.1908	3.78664	3.67765	4.89514	2.14141	1.50767	4.41046	5.22377		GO:0043169;;;GO:0071840;;;GO:0005506;;;GO:0046914;;;GO:0016226;;;GO:0009058;;;GO:0009987;;;GO:0016043;;;GO:0022607;;;GO:0051536;;;GO:0005488;;;GO:0051540;;;GO:0044085;;;GO:0008150;;;GO:0046872;;;GO:0008152;;;GO:0003674;;;GO:0031163;;;GO:0043167	cation binding;;;cellular component organization or biogenesis;;;iron ion binding;;;transition metal ion binding;;;iron-sulfur cluster assembly;;;biosynthetic process;;;cellular process;;;cellular component organization;;;cellular component assembly;;;iron-sulfur cluster binding;;;binding;;;metal cluster binding;;;cellular component biogenesis;;;biological_process;;;metal ion binding;;;metabolic …			gi|922434796|ref|XP_013623329.1| PREDICTED: iron-sulfur cluster assembly protein 1-like [Brassica oleracea var. oleracea] gi|923767819|ref|XP_013678650.1| PREDICTED: iron-sulfur cluster assembly protein 1-like [Brassica napus] gi|923795731|ref|XP_013685734.1| PREDICTED: iron-sulfur cluster assembly protein 1-like [Brassica napus] gi|674905632|emb|CDY27446.1| BnaC03g64860D [Brassica napus];;;gi|68…	sp|O49627|ISU1_ARATH Iron-sulfur cluster assembly protein 1 OS=Arabidopsis thaliana GN=ISU1 PE=2 SV=1;;;sp|O81433|ISU3_ARATH Iron-sulfur cluster assembly protein 3 OS=Arabidopsis thaliana GN=ISU3 PE=2 SV=1;;;sp|Q9H1K1|ISCU_HUMAN Iron-sulfur cluster assembly enzyme ISCU, mitochondrial OS=Homo sapiens GN=ISCU PE=1 SV=2;;;sp|Q9D7P6|ISCU_MOUSE Iron-sulfur cluster assembly enzyme ISCU, mitochondrial O…
Unigene_100383	0.346595	0	0	0.372876	0	0.163936	0	0	0	20.8398	0.376152				K03036	Folding, sorting and degradation	gi|923822767|ref|XP_013694847.1| PREDICTED: pollen-specific protein-like At4g18596 [Brassica napus];;;gi|923701088|ref|XP_013659677.1| PREDICTED: pollen-specific protein-like At4g18596 [Brassica napus] gi|923826242|ref|XP_013695947.1| PREDICTED: pollen-specific protein-like At4g18596 [Brassica napus] gi|674933494|emb|CDX99789.1| BnaC05g22110D [Brassica napus];;;gi|685361738|ref|XP_009115274.1| PR…	sp|Q6NMJ2|OLE96_ARATH Pollen-specific protein-like At4g18596 OS=Arabidopsis thaliana GN=At4g18596 PE=2 SV=1;;;sp|O49813|OLEE1_BETPN Olee1-like protein OS=Betula pendula PE=2 SV=1;;;sp|O82015|LIGV1_LIGVU Major pollen allergen Lig v 1 OS=Ligustrum vulgare PE=1 SV=2
Unigene_100384	0.398839	0.936386	1.26146	0.143027	0.865242	2.01223	0.54549	0.978617	0.270679	0.603299	1.80355
Unigene_100385	2.61408	1.53432	0.688992	1.6405	3.03803	0.412144	1.39038	1.60352	1.99585	2.47134	1.4185		GO:0097159;;;GO:1901265;;;GO:0005524;;;GO:0097367;;;GO:0008150;;;GO:0008152;;;GO:0003674;;;GO:0001882;;;GO:0030554;;;GO:0001883;;;GO:0043167;;;GO:0043168;;;GO:0032549;;;GO:0032550;;;GO:0000166;;;GO:0032553;;;GO:0016874;;;GO:0032555;;;GO:1901363;;;GO:0032559;;;GO:0005488;;;GO:0003824;;;GO:0017076;;;GO:0035639;;;GO:0036094	organic cyclic compound binding;;;nucleoside phosphate binding;;;ATP binding;;;carbohydrate derivative binding;;;biological_process;;;metabolic process;;;molecular_function;;;nucleoside binding;;;adenyl nucleotide binding;;;purine nucleoside binding;;;ion binding;;;anion binding;;;ribonucleoside binding;;;purine ribonucleoside binding;;;nucleotide binding;;;ribonucleotide binding;;;ligase activit…	K10583	Folding, sorting and degradation	gi|727639505|ref|XP_010491038.1| PREDICTED: ubiquitin-conjugating enzyme E2 22 [Camelina sativa];;;gi|727560403|ref|XP_010452409.1| PREDICTED: ubiquitin-conjugating enzyme E2 22-like [Camelina sativa];;;gi|727494896|ref|XP_010423503.1| PREDICTED: ubiquitin-conjugating enzyme E2 22-like [Camelina sativa];;;gi|685378750|ref|XP_009122121.1| PREDICTED: ubiquitin-conjugating enzyme E2 22 [Brassica rap…	sp|Q9FF66|UBC22_ARATH Ubiquitin-conjugating enzyme E2 22 OS=Arabidopsis thaliana GN=UBC22 PE=1 SV=1;;;sp|B4Q2J2|UBE2S_DROYA Ubiquitin-conjugating enzyme E2 S OS=Drosophila yakuba GN=GE15576 PE=3 SV=1;;;sp|B4N208|UBE2S_DROWI Ubiquitin-conjugating enzyme E2 S OS=Drosophila willistoni GN=GK16201 PE=3 SV=1;;;sp|B4MA02|UBE2S_DROVI Ubiquitin-conjugating enzyme E2 S OS=Drosophila virilis GN=GJ15767 PE=3…
Unigene_100386	0.173853	0.262394	0.0916448	0.280553	0.242458	0.328923	0	0	0.265473	108.774	0.188679						gi|674927744|emb|CDY05695.1| BnaC02g38420D [Brassica napus];;;gi|674883706|emb|CDY48740.1| BnaA02g30010D [Brassica napus];;;gi|674883707|emb|CDY48741.1| BnaA02g30020D [Brassica napus];;;gi|922427739|ref|XP_013619900.1| PREDICTED: uncharacterized protein LOC106326474 [Brassica oleracea var. oleracea] gi|923910841|ref|XP_013725189.1| PREDICTED: uncharacterized protein LOC106428993 [Brassica napus] …
Unigene_100387	0.681433	1.30274	0.646579	1.53952	0.380135	0.193387	0.745594	0.85989	0.971178	2.24191	0.443727
Unigene_100388	2.58869	1.49418	1.98872	1.79189	1.67918	3.17022	2.14079	0.907397	1.65471	5.37277	2.26498				K07178,K13800,K01074,K01176;;;K07178,K13800,K01074,K01176;;;K07178,K13800,K01074,K01176;;;K07178,K13800,K01074,K01176;;;K07178,K13800,K01074,K01176	Carbohydrate metabolism;;;Translation;;;Lipid metabolism;;;Overview;;;Nucleotide metabolism	gi|922415787|ref|XP_013597041.1| PREDICTED: pentatricopeptide repeat-containing protein DOT4, chloroplastic [Brassica oleracea var. oleracea];;;gi|923917278|ref|XP_013728077.1| PREDICTED: pentatricopeptide repeat-containing protein DOT4, chloroplastic-like [Brassica napus];;;gi|923506319|ref|XP_013700306.1| PREDICTED: pentatricopeptide repeat-containing protein DOT4, chloroplastic [Brassica napus…	sp|Q9SN39|PP320_ARATH Pentatricopeptide repeat-containing protein DOT4, chloroplastic OS=Arabidopsis thaliana GN=DOT4 PE=2 SV=1;;;sp|Q9SS60|PP210_ARATH Pentatricopeptide repeat-containing protein At3g03580 OS=Arabidopsis thaliana GN=PCMP-H23 PE=2 SV=1;;;sp|Q7Y211|PP285_ARATH Pentatricopeptide repeat-containing protein At3g57430, chloroplastic OS=Arabidopsis thaliana GN=PCMP-H81 PE=2 SV=2;;;sp|Q9M…
Unigene_100389	2.59501	0.445794	0.133457	4.22172	4.7077	0.059874	0.692524	0.66557	0.0644322	3.80564	0.412143						gi|922574138|ref|XP_013615416.1| PREDICTED: uncharacterized protein LOC106321716 [Brassica oleracea var. oleracea];;;gi|922430068|ref|XP_013621094.1| PREDICTED: osmotic avoidance abnormal protein 3-like [Brassica oleracea var. oleracea];;;gi|674951378|emb|CDX82160.1| BnaC02g21300D [Brassica napus];;;gi|923886853|ref|XP_013714773.1| PREDICTED: kinesin-like protein KIF11 isoform X2 [Brassica napus]…
Unigene_100390	10.5471	1.24041	1.58851	6.04181	4.71201	0.777454	2.49787	6.19367	5.01986	6.99278	2.3785		GO:0044464;;;GO:0005634;;;GO:0005622;;;GO:0005575;;;GO:0005623;;;GO:0044424;;;GO:0043226;;;GO:0043227;;;GO:0043229;;;GO:0043231	cell part;;;nucleus;;;intracellular;;;cellular_component;;;cell;;;intracellular part;;;organelle;;;membrane-bounded organelle;;;intracellular organelle;;;intracellular membrane-bounded organelle			gi|685385117|ref|XP_009124592.1| PREDICTED: cyclin-A3-2-like [Brassica rapa];;;gi|674916163|emb|CDY17039.1| BnaA08g04030D [Brassica napus];;;gi|922545090|ref|XP_013600338.1| PREDICTED: cyclin-A3-2-like [Brassica oleracea var. oleracea] gi|923679130|ref|XP_013653006.1| PREDICTED: cyclin-A3-2-like [Brassica napus] gi|923836578|ref|XP_013699340.1| PREDICTED: cyclin-A3-2-like [Brassica napus] gi|6748…	sp|Q9C6A9|CCA32_ARATH Cyclin-A3-2 OS=Arabidopsis thaliana GN=CYCA3-2 PE=2 SV=1;;;sp|Q3ECW2|CCA34_ARATH Cyclin-A3-4 OS=Arabidopsis thaliana GN=CYCA3-4 PE=1 SV=1;;;sp|Q9FMH5|CCA31_ARATH Putative cyclin-A3-1 OS=Arabidopsis thaliana GN=CYCA3-1 PE=3 SV=1
Unigene_100391	2.02504	3.34744	1.82996	2.80104	2.82415	1.23149	0	0	1.61974	1.47688	3.45358
Unigene_100393	3.7225	1.96195	0.560651	2.66984	3.95539	2.01223	5.49531	2.42324	3.06769	5.42969	3.46281						gi|674915384|emb|CDY17734.1| BnaC08g21420D [Brassica napus];;;gi|923820814|ref|XP_013694060.1| PREDICTED: NADH dehydrogenase [ubiquinone] complex I, assembly factor 7-like [Brassica napus];;;gi|922463621|ref|XP_013632566.1| PREDICTED: uncharacterized protein LOC106338048 [Brassica oleracea var. oleracea] gi|923805836|ref|XP_013689023.1| PREDICTED: uncharacterized protein LOC106392783 [Brassica na…
Unigene_100395	0	0.134318	0.18765	0	0	0.084187	0.121717	0	0	1.16107	0.0965838		GO:0005488;;;GO:0043169;;;GO:0046914;;;GO:0097159;;;GO:0046872;;;GO:0003674;;;GO:0003676;;;GO:1901363;;;GO:0008270;;;GO:0043167	binding;;;cation binding;;;transition metal ion binding;;;organic cyclic compound binding;;;metal ion binding;;;molecular_function;;;nucleic acid binding;;;heterocyclic compound binding;;;zinc ion binding;;;ion binding	K01051;;;K01051	Carbohydrate metabolism;;;Carbohydrate metabolism	gi|923903639|ref|XP_013722017.1| PREDICTED: uncharacterized protein LOC106425841 [Brassica napus];;;gi|227438217|gb|ACP30598.1| disease resistance protein [Brassica rapa subsp. pekinensis];;;gi|685272043|ref|XP_009127080.1| PREDICTED: uncharacterized protein LOC103851952 [Brassica rapa] gi|685363649|ref|XP_009116067.1| PREDICTED: uncharacterized protein LOC103841294 [Brassica rapa];;;gi|923891208…
Unigene_100396	0	0.156384	0.163858	0	0	0.0735129	0	0.163437	0	3.08564	0	[V] Defense mechanisms	GO:0009987;;;GO:0051716;;;GO:0009733;;;GO:0009734;;;GO:0023051;;;GO:0023052;;;GO:0061458;;;GO:0022804;;;GO:0009755;;;GO:0080161;;;GO:0051234;;;GO:0032549;;;GO:0006950;;;GO:0032550;;;GO:0015399;;;GO:0032553;;;GO:0032555;;;GO:0010540;;;GO:0015405;;;GO:0010541;;;GO:0055085;;;GO:1901363;;;GO:0032559;;;GO:0010033;;;GO:0009266;;;GO:0048437;;;GO:0048438;;;GO:0035639;;;GO:0048440;;;GO:0009791;;;GO:001004…	cellular process;;;cellular response to stimulus;;;response to auxin;;;auxin-activated signaling pathway;;;regulation of signaling;;;signaling;;;reproductive system development;;;active transmembrane transporter activity;;;hormone-mediated signaling pathway;;;auxin transmembrane transporter activity;;;establishment of localization;;;ribonucleoside binding;;;response to stress;;;purine ribonucleos…	K05658	Membrane transport	gi|922517855|ref|XP_013593681.1| PREDICTED: ABC transporter B family member 2-like [Brassica oleracea var. oleracea];;;gi|685293324|ref|XP_009137566.1| PREDICTED: ABC transporter B family member 2-like [Brassica rapa];;;gi|923854805|ref|XP_013704709.1| PREDICTED: ABC transporter B family member 2-like [Brassica napus];;;gi|674940637|emb|CDX92739.1| BnaC07g39970D [Brassica napus];;;gi|567219236|re…	sp|Q8LPK2|AB2B_ARATH ABC transporter B family member 2 OS=Arabidopsis thaliana GN=ABCB2 PE=1 SV=3;;;sp|Q9SGY1|AB10B_ARATH ABC transporter B family member 10 OS=Arabidopsis thaliana GN=ABCB10 PE=1 SV=2;;;sp|Q9LJX0|AB19B_ARATH ABC transporter B family member 19 OS=Arabidopsis thaliana GN=ABCB19 PE=1 SV=1;;;sp|Q9C7F2|AB14B_ARATH ABC transporter B family member 14 OS=Arabidopsis thaliana GN=ABCB14 PE…
Unigene_100397	9.86219	2.63586	0.324922	10.7758	30.0868	0.291545	3.65313	7.45401	7.52978	12.2374	3.512						gi|922479588|ref|XP_013637847.1| PREDICTED: formin-like protein 10 [Brassica oleracea var. oleracea];;;gi|923823195|ref|XP_013695012.1| PREDICTED: formin-like protein 10 [Brassica napus];;;gi|674905042|emb|CDY28040.1| BnaC05g44420D [Brassica napus];;;gi|685312977|ref|XP_009147063.1| PREDICTED: formin-like protein 10 [Brassica rapa];;;gi|674896897|emb|CDY35941.1| BnaA05g30090D [Brassica napus];;;g…	sp|Q9SRR2|FH10_ARATH Formin-like protein 10 OS=Arabidopsis thaliana GN=FH10 PE=2 SV=1;;;sp|Q9FJX6|FH6_ARATH Formin-like protein 6 OS=Arabidopsis thaliana GN=FH6 PE=2 SV=1;;;sp|Q69MT2|FH15_ORYSJ Formin-like protein 15 OS=Oryza sativa subsp. japonica GN=FH15 PE=2 SV=1;;;sp|Q8GX37|FH9_ARATH Formin-like protein 9 OS=Arabidopsis thaliana GN=FH9 PE=2 SV=2;;;sp|Q8S0F0|FH1_ORYSJ Formin-like protein 1 OS=…
Unigene_100398	0.152795	3.53603	0.483265	2.79447	8.09741	0.433622	0.139318	1.12472	0.155545	18.5476	0.829124				K15920;;;K15920	Carbohydrate metabolism;;;Carbohydrate metabolism	gi|674952051|emb|CDX81229.1| BnaC09g06400D [Brassica napus];;;gi|922569995|ref|XP_013613324.1| PREDICTED: beta-D-xylosidase 4 [Brassica oleracea var. oleracea];;;gi|923834140|ref|XP_013698599.1| PREDICTED: beta-D-xylosidase 4-like [Brassica napus];;;gi|685353975|ref|XP_009112141.1| PREDICTED: beta-D-xylosidase 4-like [Brassica rapa];;;gi|923706854|ref|XP_013661280.1| PREDICTED: beta-D-xylosidase …	sp|Q9FLG1|BXL4_ARATH Beta-D-xylosidase 4 OS=Arabidopsis thaliana GN=BXL4 PE=1 SV=1;;;sp|Q9LXD6|BXL3_ARATH Beta-D-xylosidase 3 OS=Arabidopsis thaliana GN=BXL3 PE=1 SV=1;;;sp|A5JTQ3|XYL2_MEDSV Beta-xylosidase/alpha-L-arabinofuranosidase 2 OS=Medicago sativa subsp. varia GN=Xyl2 PE=2 SV=1;;;sp|A5JTQ2|XYL1_MEDSV Beta-xylosidase/alpha-L-arabinofuranosidase 1 (Fragment) OS=Medicago sativa subsp. varia …
Unigene_100399	3.52322	1.79199	1.59191	3.54046	5.36349	2.19752	5.11876	3.01279	3.58664	5.6661	3.27744						gi|674895381|emb|CDY37415.1| BnaC08g45530D [Brassica napus];;;gi|923845604|ref|XP_013702278.1| PREDICTED: uncharacterized protein LOC106406204 [Brassica napus];;;gi|922548811|ref|XP_013602386.1| PREDICTED: uncharacterized protein LOC106309797 [Brassica oleracea var. oleracea];;;gi|923720558|ref|XP_013664853.1| PREDICTED: uncharacterized protein LOC106369270 [Brassica napus];;;gi|685369729|ref|XP_…
Unigene_100400	1.60117	1.1735	1.41715	1.72258	2.37086	1.90737	1.69425	1.41351	1.58974	2.01832	2.18824		GO:0090304;;;GO:0009987;;;GO:0016772;;;GO:0006725;;;GO:0006278;;;GO:0016070;;;GO:0016071;;;GO:0016779;;;GO:0044237;;;GO:0034061;;;GO:0044238;;;GO:0034641;;;GO:0046483;;;GO:0034645;;;GO:1901576;;;GO:0008150;;;GO:0006807;;;GO:0008152;;;GO:0071704;;;GO:0044249;;;GO:0003674;;;GO:0043170;;;GO:0009058;;;GO:0009059;;;GO:0010467;;;GO:0044260;;;GO:0016740;;;GO:1901360;;;GO:0003824;;;GO:0006259;;;GO:000626…	nucleic acid metabolic process;;;cellular process;;;transferase activity, transferring phosphorus-containing groups;;;cellular aromatic compound metabolic process;;;RNA-dependent DNA replication;;;RNA metabolic process;;;mRNA metabolic process;;;nucleotidyltransferase activity;;;cellular metabolic process;;;DNA polymerase activity;;;primary metabolic process;;;cellular nitrogen compound metabolic…			gi|922556769|ref|XP_013606479.1| PREDICTED: uncharacterized protein LOC106313257 [Brassica oleracea var. oleracea];;;gi|923731449|ref|XP_013668195.1| PREDICTED: uncharacterized protein LOC106372516 [Brassica napus];;;gi|685379923|ref|XP_009122640.1| PREDICTED: uncharacterized protein LOC103847334 [Brassica rapa];;;gi|923732024|ref|XP_013668386.1| PREDICTED: uncharacterized protein LOC106372667 [B…	sp|P03876|AI2M_YEAST Putative COX1/OXI3 intron 2 protein OS=Saccharomyces cerevisiae (strain ATCC 204508 / S288c) GN=AI2 PE=3 SV=2;;;sp|P0A3U1|LTRA_LACLM Group II intron-encoded protein LtrA OS=Lactococcus lactis subsp. cremoris (strain MG1363) GN=ltrA PE=1 SV=1;;;sp|P0A3U0|LTRA_LACLC Group II intron-encoded protein LtrA OS=Lactococcus lactis subsp. cremoris GN=ltrA PE=1 SV=1
Unigene_100401	0.106776	0.214874	0.112572	0.344617	0.49637	0.808063	0.194716	0.112282	0	0.24227	1.2747						gi|674963753|emb|CDX69985.1| BnaA10g23340D [Brassica napus];;;gi|923618912|ref|XP_013746791.1| PREDICTED: protein Asterix [Brassica napus] gi|674934599|emb|CDX99036.1| BnaC09g47990D [Brassica napus];;;gi|567171568|ref|XP_006399281.1| hypothetical protein EUTSA_v10015079mg [Eutrema salsugineum] gi|557100371|gb|ESQ40734.1| hypothetical protein EUTSA_v10015079mg [Eutrema salsugineum];;;gi|727494224|…	sp|Q9SD88|ASTER_ARATH Protein Asterix OS=Arabidopsis thaliana GN=At5g07960 PE=3 SV=1
Unigene_100403	0.278164	0.559773	0.146632	0.149628	0.258622	0.394708	1.14133	1.6088	1.13269	1.89343	1.20755						gi|923618912|ref|XP_013746791.1| PREDICTED: protein Asterix [Brassica napus] gi|674934599|emb|CDX99036.1| BnaC09g47990D [Brassica napus];;;gi|567171568|ref|XP_006399281.1| hypothetical protein EUTSA_v10015079mg [Eutrema salsugineum] gi|557100371|gb|ESQ40734.1| hypothetical protein EUTSA_v10015079mg [Eutrema salsugineum];;;gi|727494224|ref|XP_010423154.1| PREDICTED: protein Asterix [Camelina sativ…	sp|Q9SD88|ASTER_ARATH Protein Asterix OS=Arabidopsis thaliana GN=At5g07960 PE=3 SV=1
Unigene_100404	3.36993	2.36891	2.72548	3.82412	3.69114	3.66826	2.39923	3.49518	4.69944	4.45157	3.75752		GO:0005634;;;GO:0009987;;;GO:0032774;;;GO:0097159;;;GO:0044424;;;GO:1903506;;;GO:0046483;;;GO:0019219;;;GO:1901576;;;GO:0019222;;;GO:0006807;;;GO:0071704;;;GO:0009889;;;GO:0043170;;;GO:1901360;;;GO:1901363;;;GO:1901362;;;GO:0044464;;;GO:0051252;;;GO:0010556;;;GO:0090304;;;GO:0006725;;;GO:0016070;;;GO:0005575;;;GO:0044237;;;GO:0044238;;;GO:0006351;;;GO:0034641;;;GO:0018130;;;GO:0006355;;;GO:003464…	nucleus;;;cellular process;;;RNA biosynthetic process;;;organic cyclic compound binding;;;intracellular part;;;regulation of nucleic acid-templated transcription;;;heterocycle metabolic process;;;regulation of nucleobase-containing compound metabolic process;;;organic substance biosynthetic process;;;regulation of metabolic process;;;nitrogen compound metabolic process;;;organic substance metabol…			gi|674942118|emb|CDX91234.1| BnaC02g26450D [Brassica napus];;;gi|727490445|ref|XP_010421285.1| PREDICTED: NAC domain-containing protein 68-like isoform X2 [Camelina sativa];;;gi|685352640|ref|XP_009111638.1| PREDICTED: NAC domain-containing protein 74 isoform X1 [Brassica rapa];;;gi|685352642|ref|XP_009111639.1| PREDICTED: NAC domain-containing protein 2 isoform X2 [Brassica rapa] gi|674913426|em…	sp|Q9LKG8|NAC91_ARATH NAC domain-containing protein 91 OS=Arabidopsis thaliana GN=NAC091 PE=1 SV=1;;;sp|Q9SCK6|NAC62_ARATH NAC domain-containing protein 62 OS=Arabidopsis thaliana GN=NAC062 PE=1 SV=1;;;sp|B5X570|NAC14_ARATH NAC domain-containing protein 14 OS=Arabidopsis thaliana GN=NAC014 PE=2 SV=1;;;sp|Q7GCL7|NAC74_ORYSJ NAC domain-containing protein 74 OS=Oryza sativa subsp. japonica GN=NAC74 …
Unigene_100405	5.05137	0.847107	2.02878	10.8688	7.15654	5.11982	6.79907	4.80598	5.5096	5.86711	3.26318				[null]<[NCBI-ProteinID:,K11821;;;[null]<[NCBI-ProteinID:,K11821;;;[null]<[NCBI-ProteinID:,K11821	Amino acid metabolism;;;Overview;;;Biosynthesis of other secondary metabolites	gi|923878785|ref|XP_013712009.1| PREDICTED: cytosolic sulfotransferase 18-like [Brassica napus] gi|674960549|emb|CDX73049.1| BnaC06g34970D [Brassica napus];;;gi|922506302|ref|XP_013590020.1| PREDICTED: cytosolic sulfotransferase 18-like [Brassica oleracea var. oleracea];;;gi|923865657|ref|XP_013707952.1| PREDICTED: cytosolic sulfotransferase 18 [Brassica napus];;;gi|922501989|ref|XP_013588475.1| …	sp|Q9C9C9|SOT18_ARATH Cytosolic sulfotransferase 18 OS=Arabidopsis thaliana GN=SOT18 PE=1 SV=1;;;sp|Q9FZ80|SOT17_ARATH Cytosolic sulfotransferase 17 OS=Arabidopsis thaliana GN=SOT17 PE=1 SV=1;;;sp|Q9C9D0|SOT16_ARATH Cytosolic sulfotransferase 16 OS=Arabidopsis thaliana GN=SOT16 PE=1 SV=1;;;sp|P52838|FSTL_FLABI Flavonol sulfotransferase-like OS=Flaveria bidentis PE=2 SV=1;;;sp|P52837|F4ST_FLACH Fl…
Unigene_100406	1.40855	1.15959	1.05301	4.05014	2.33346	1.16288	2.17166	1.77743	2.47675	2.15	2.50147				K08489	Folding, sorting and degradation	gi|922479331|ref|XP_013637756.1| PREDICTED: importin subunit alpha-7 [Brassica oleracea var. oleracea] gi|922479334|ref|XP_013637757.1| PREDICTED: importin subunit alpha-7 [Brassica oleracea var. oleracea] gi|923833721|ref|XP_013698455.1| PREDICTED: importin subunit alpha-7 [Brassica napus] gi|923833725|ref|XP_013698456.1| PREDICTED: importin subunit alpha-7 [Brassica napus];;;gi|674928066|emb|CD…	sp|Q9M9X7|IMPA7_ARATH Importin subunit alpha-7 OS=Arabidopsis thaliana GN=IMPA7 PE=2 SV=1;;;sp|O22478|IMA_SOLLC Importin subunit alpha OS=Solanum lycopersicum PE=2 SV=2;;;sp|Q71VM4|IMA1A_ORYSJ Importin subunit alpha-1a OS=Oryza sativa subsp. japonica GN=Os01g0253300 PE=1 SV=2;;;sp|Q96321|IMPA1_ARATH Importin subunit alpha-1 OS=Arabidopsis thaliana GN=IMPA1 PE=1 SV=2;;;sp|F4JL11|IMPA2_ARATH Import…
Unigene_100407	0.251703	0	0	0.270789	0.23402	0.119053	0	0	0.256234	31.268	0
Unigene_100408	0.728082	1.28203	1.63115	0.391645	1.69232	2.32454	0.746845	0.191407	0.370593	66.3892	1.18526				K01535	Energy metabolism	gi|685339684|ref|XP_009106729.1| PREDICTED: ATPase 9, plasma membrane-type [Brassica rapa];;;gi|923914837|ref|XP_013726989.1| PREDICTED: ATPase 9, plasma membrane-type-like isoform X2 [Brassica napus];;;gi|923914835|ref|XP_013726987.1| PREDICTED: ATPase 9, plasma membrane-type-like isoform X1 [Brassica napus];;;gi|923669986|ref|XP_013650335.1| PREDICTED: ATPase 9, plasma membrane-type-like isofor…	sp|Q42556|PMA9_ARATH ATPase 9, plasma membrane-type OS=Arabidopsis thaliana GN=AHA9 PE=2 SV=2;;;sp|Q03194|PMA4_NICPL Plasma membrane ATPase 4 OS=Nicotiana plumbaginifolia GN=PMA4 PE=2 SV=1;;;sp|Q9SH76|PMA6_ARATH ATPase 6, plasma membrane-type OS=Arabidopsis thaliana GN=AHA6 PE=2 SV=1;;;sp|Q9M2A0|PMA8_ARATH ATPase 8, plasma membrane-type OS=Arabidopsis thaliana GN=AHA8 PE=3 SV=1;;;sp|Q08435|PMA1_N…
Unigene_100409	1.66168	1.67197	1.62675	2.10691	1.71047	1.90876	0	0	1.02704	1.2792	1.28814		GO:0050896;;;GO:0010035;;;GO:0006950;;;GO:0008150;;;GO:0009415;;;GO:1901700;;;GO:0009628;;;GO:0001101;;;GO:0042221	response to stimulus;;;response to inorganic substance;;;response to stress;;;biological_process;;;response to water;;;response to oxygen-containing compound;;;response to abiotic stimulus;;;response to acid chemical;;;response to chemical			gi|743867124|ref|XP_010905235.1| PREDICTED: dehydrin COR410 [Elaeis guineensis];;;gi|685334278|ref|XP_009104688.1| PREDICTED: dehydrin ERD14-like [Brassica rapa] gi|923664995|ref|XP_013648768.1| PREDICTED: dehydrin ERD14-like [Brassica napus] gi|674965866|emb|CDX68109.1| BnaA07g21490D [Brassica napus];;;gi|922504807|ref|XP_013589465.1| PREDICTED: dehydrin ERD14-like [Brassica oleracea var. olerac…	sp|Q9XJ56|ECP44_DAUCA Phosphoprotein ECPP44 OS=Daucus carota GN=ECPP44 PE=1 SV=1
Unigene_100410	0.124982	0.377267	0.922361	3.83207	58.2748	0.413806	2.56405	18.0712	0.318078	8.79092	1.0173		GO:0071840;;;GO:0043170;;;GO:0071554;;;GO:0009987;;;GO:0044036;;;GO:0044260;;;GO:0005575;;;GO:0044237;;;GO:0003824;;;GO:0042546;;;GO:0016787;;;GO:0044085;;;GO:0008150;;;GO:0008152;;;GO:0071704;;;GO:0003674	cellular component organization or biogenesis;;;macromolecule metabolic process;;;cell wall organization or biogenesis;;;cellular process;;;cell wall macromolecule metabolic process;;;cellular macromolecule metabolic process;;;cellular_component;;;cellular metabolic process;;;catalytic activity;;;cell wall biogenesis;;;hydrolase activity;;;cellular component biogenesis;;;biological_process;;;meta…	K01510;;;K01510	Nucleotide metabolism;;;Nucleotide metabolism	gi|674951441|emb|CDX81623.1| BnaC08g39780D [Brassica napus];;;gi|922548347|ref|XP_013602130.1| PREDICTED: probable apyrase 5 [Brassica oleracea var. oleracea] gi|922548349|ref|XP_013602131.1| PREDICTED: probable apyrase 5 [Brassica oleracea var. oleracea];;;gi|567151829|ref|XP_006417038.1| hypothetical protein EUTSA_v10007501mg [Eutrema salsugineum] gi|557094809|gb|ESQ35391.1| hypothetical protei…	sp|Q6NQA8|APY5_ARATH Probable apyrase 5 OS=Arabidopsis thaliana GN=APY5 PE=2 SV=1;;;sp|Q9XI62|APY3_ARATH Probable apyrase 3 OS=Arabidopsis thaliana GN=APY3 PE=2 SV=1;;;sp|O80612|APY6_ARATH Probable apyrase 6 OS=Arabidopsis thaliana GN=APY6 PE=2 SV=2;;;sp|Q8H1D8|APY4_ARATH Probable apyrase 4 OS=Arabidopsis thaliana GN=APY4 PE=2 SV=1;;;sp|Q6Z4P2|APY2_ORYSJ Probable apyrase 2 OS=Oryza sativa subsp. …
Unigene_100411	0.410925	1.03367	1.08307	0.442084	4.96671	1.36054	1.12404	0.216058	0.627482	3.2633	0.891937				K12860	Transcription	gi|922410108|ref|XP_013624432.1| PREDICTED: cell division cycle 5-like protein [Brassica oleracea var. oleracea];;;gi|923911064|ref|XP_013725291.1| PREDICTED: cell division cycle 5-like protein [Brassica napus] gi|674885332|emb|CDY47227.1| BnaC09g14760D [Brassica napus];;;gi|922559183|ref|XP_013607727.1| PREDICTED: cell division cycle 5-like protein [Brassica oleracea var. oleracea];;;gi|68535681…	sp|P92948|CDC5L_ARATH Cell division cycle 5-like protein OS=Arabidopsis thaliana GN=CDC5 PE=1 SV=2;;;sp|Q4P652|CEF1_USTMA Pre-mRNA-splicing factor CEF1 OS=Ustilago maydis (strain 521 / FGSC 9021) GN=CEF1 PE=3 SV=1;;;sp|O08837|CDC5L_RAT Cell division cycle 5-like protein OS=Rattus norvegicus GN=Cdc5l PE=1 SV=2;;;sp|A7SD85|CDC5L_NEMVE Cell division cycle 5-related protein OS=Nematostella vectensis …
Unigene_100412	0.523235	0.877458	1.10327	0.375274	0.648633	2.47485	1.27223	0.183406	0.532654	0.791466	2.08214		GO:0005634;;;GO:0009987;;;GO:0032774;;;GO:0044424;;;GO:1903506;;;GO:0046483;;;GO:0019219;;;GO:1901576;;;GO:0019222;;;GO:0006807;;;GO:0046872;;;GO:0071704;;;GO:0043167;;;GO:0009889;;;GO:0043169;;;GO:0043170;;;GO:1901360;;;GO:1901362;;;GO:0044464;;;GO:0051252;;;GO:0010556;;;GO:0090304;;;GO:0046914;;;GO:0006725;;;GO:0016070;;;GO:0005575;;;GO:0044237;;;GO:0044238;;;GO:0008270;;;GO:0006351;;;GO:003464…	nucleus;;;cellular process;;;RNA biosynthetic process;;;intracellular part;;;regulation of nucleic acid-templated transcription;;;heterocycle metabolic process;;;regulation of nucleobase-containing compound metabolic process;;;organic substance biosynthetic process;;;regulation of metabolic process;;;nitrogen compound metabolic process;;;metal ion binding;;;organic substance metabolic process;;;i…			gi|922431288|ref|XP_013621734.1| PREDICTED: activating signal cointegrator 1 [Brassica oleracea var. oleracea];;;gi|923512011|ref|XP_013748411.1| PREDICTED: activating signal cointegrator 1-like [Brassica napus] gi|923529094|ref|XP_013691467.1| PREDICTED: activating signal cointegrator 1-like [Brassica napus] gi|674908967|emb|CDY24171.1| BnaC03g57060D [Brassica napus];;;gi|923645322|ref|XP_013642…
Unigene_100413	0	0.0360726	0	0.0385691	0.0666639	0.101742	0	0	0.072992	24.8912	0.038908				K00423	Carbohydrate metabolism	gi|923925878|ref|XP_013731920.1| PREDICTED: L-ascorbate oxidase homolog [Brassica napus];;;gi|685373515|ref|XP_009120150.1| PREDICTED: L-ascorbate oxidase homolog [Brassica rapa];;;gi|674234441|gb|KFK27206.1| hypothetical protein AALP_AA8G349600 [Arabis alpina];;;gi|15222747|ref|NP_175953.1| protein SKU5 similar 12 [Arabidopsis thaliana] gi|13605853|gb|AAK32912.1|AF367325_1 At1g55570/T5A14_1 [Ara…	sp|Q00624|ASOL_BRANA L-ascorbate oxidase homolog OS=Brassica napus GN=Bp10 PE=2 SV=1;;;sp|P29162|ASOL_TOBAC L-ascorbate oxidase homolog OS=Nicotiana tabacum PE=2 SV=1;;;sp|Q9SU40|SKU5_ARATH Monocopper oxidase-like protein SKU5 OS=Arabidopsis thaliana GN=SKU5 PE=1 SV=1;;;sp|Q9FHN6|SKS2_ARATH Monocopper oxidase-like protein SKS2 OS=Arabidopsis thaliana GN=SKS2 PE=1 SV=1;;;sp|Q8VXX5|SKS1_ARATH Monoc…
Unigene_100414	0	0.416625	0	0.668188	1.15491	0.195847	0.18877	0.435415	0.843029	0.704616	0.224686				K07748	Lipid metabolism	gi|922546614|ref|XP_013601109.1| PREDICTED: 3beta-hydroxysteroid-dehydrogenase/decarboxylase isoform 1-like [Brassica oleracea var. oleracea];;;gi|685370257|ref|XP_009118924.1| PREDICTED: 3beta-hydroxysteroid-dehydrogenase/decarboxylase isoform 1 isoform X2 [Brassica rapa] gi|923726998|ref|XP_013666817.1| PREDICTED: 3beta-hydroxysteroid-dehydrogenase/decarboxylase isoform 1 isoform X2 [Brassica n…	sp|Q9FX01|HSDD1_ARATH 3beta-hydroxysteroid-dehydrogenase/decarboxylase isoform 1 OS=Arabidopsis thaliana GN=3BETAHSD/D1 PE=2 SV=1;;;sp|Q67ZE1|HSDD2_ARATH 3beta-hydroxysteroid-dehydrogenase/decarboxylase isoform 2 OS=Arabidopsis thaliana GN=3BETAHSD/D2 PE=2 SV=2
Unigene_100415	0.0514143	0.362128	0.677563	0.138282	2.82032	5.49597	0.703191	0.18923	0.366378	0.204149	1.67397						gi|922450158|ref|XP_013628221.1| PREDICTED: uncharacterized membrane protein At3g27390 [Brassica oleracea var. oleracea];;;gi|923795402|ref|XP_013685629.1| PREDICTED: uncharacterized membrane protein At3g27390-like [Brassica napus];;;gi|674871946|emb|CDY62348.1| BnaCnng40020D [Brassica napus];;;gi|685346750|ref|XP_009109356.1| PREDICTED: uncharacterized membrane protein At3g27390 [Brassica rapa];…	sp|Q8GUM4|Y3739_ARATH Uncharacterized membrane protein At3g27390 OS=Arabidopsis thaliana GN=At3g27390 PE=1 SV=2
Unigene_100416	2.23104	1.12242	0.735043	2.10018	1.94465	0.659537	0.889985	1.61294	1.7034	0.474574	0.453993				K14411	Translation	gi|685267397|ref|XP_009124116.1| PREDICTED: heterogeneous nuclear ribonucleoprotein 1-like isoform X1 [Brassica rapa] gi|685267400|ref|XP_009124125.1| PREDICTED: heterogeneous nuclear ribonucleoprotein 1-like isoform X1 [Brassica rapa] gi|923908484|ref|XP_013724122.1| PREDICTED: heterogeneous nuclear ribonucleoprotein 1-like isoform X1 [Brassica napus];;;gi|922404628|ref|XP_013618885.1| PREDICTED…
Unigene_100417	3.54855	0.892629	0.801678	2.31784	2.23877	0.479551	0.577778	1.59924	3.22538	1.29399	0.82525				K14411	Translation	gi|685267402|ref|XP_009124131.1| PREDICTED: heterogeneous nuclear ribonucleoprotein 1-like isoform X2 [Brassica rapa] gi|923908486|ref|XP_013724123.1| PREDICTED: heterogeneous nuclear ribonucleoprotein 1-like isoform X2 [Brassica napus];;;gi|922497656|ref|XP_013587071.1| PREDICTED: heterogeneous nuclear ribonucleoprotein 1-like isoform X2 [Brassica oleracea var. oleracea];;;gi|922404632|ref|XP_01…
Unigene_100418	4.12258	2.61005	0.927874	1.09634	0.861336	0.613465	1.39377	2.28937	2.16913	2.62752	1.86004		GO:0042625;;;GO:0042626;;;GO:0009987;;;GO:0008324;;;GO:0097159;;;GO:0044425;;;GO:0016787;;;GO:0005524;;;GO:0016020;;;GO:0022804;;;GO:0016021;;;GO:0046872;;;GO:0006810;;;GO:0006811;;;GO:0044699;;;GO:0006812;;;GO:0043167;;;GO:0043168;;;GO:0043169;;;GO:0051234;;;GO:0032549;;;GO:0032550;;;GO:0000166;;;GO:0015399;;;GO:0032553;;;GO:0032555;;;GO:0034220;;;GO:0015405;;;GO:0055085;;;GO:1901363;;;GO:003255…	ATPase activity, coupled to transmembrane movement of ions;;;ATPase activity, coupled to transmembrane movement of substances;;;cellular process;;;cation transmembrane transporter activity;;;organic cyclic compound binding;;;membrane part;;;hydrolase activity;;;ATP binding;;;membrane;;;active transmembrane transporter activity;;;integral component of membrane;;;metal ion binding;;;transport;;;ion…			gi|922545696|ref|XP_013600634.1| PREDICTED: probable cadmium/zinc-transporting ATPase HMA1, chloroplastic [Brassica oleracea var. oleracea];;;gi|674886532|emb|CDY46080.1| BnaA09g42040D [Brassica napus];;;gi|923717553|ref|XP_013664109.1| PREDICTED: probable cadmium/zinc-transporting ATPase HMA1, chloroplastic isoform X1 [Brassica napus];;;gi|674239990|gb|KFK32755.1| hypothetical protein AALP_AA6G2…	sp|Q9M3H5|HMA1_ARATH Probable cadmium/zinc-transporting ATPase HMA1, chloroplastic OS=Arabidopsis thaliana GN=HMA1 PE=2 SV=2;;;sp|P58414|CADA_LISMO Probable cadmium-transporting ATPase OS=Listeria monocytogenes serovar 1/2a (strain ATCC BAA-679 / EGD-e) GN=cadA PE=3 SV=1;;;sp|Q60048|CADA_LISMN Probable cadmium-transporting ATPase OS=Listeria monocytogenes GN=cadA PE=1 SV=1;;;sp|P30336|CADA_BACPE …
Unigene_100419	0.753362	0.454816	0	0.162097	0.700434	0	0	0	0.460154	1.36748	0
Unigene_100423	0.204687	1.64763	0.431595	0	0.190307	0.38726	0	0.107621	0.104186	0.116107	0.555357				K10839,K01673;;;K10839,K01673;;;K10839,K01673	Energy metabolism;;;Folding, sorting and degradation;;;Replication and repair	gi|695037612|ref|XP_009406302.1| PREDICTED: carbonic anhydrase 2-like [Musa acuminata subsp. malaccensis];;;gi|743800814|ref|XP_010926135.1| PREDICTED: ubiquitin receptor RAD23d-like isoform X4 [Elaeis guineensis];;;gi|743800812|ref|XP_010926134.1| PREDICTED: ubiquitin receptor RAD23d-like isoform X3 [Elaeis guineensis];;;gi|695056657|ref|XP_009416559.1| PREDICTED: carbonic anhydrase 2 [Musa acum…	sp|Q40742|RAD23_ORYSJ Probable ubiquitin receptor RAD23 OS=Oryza sativa subsp. japonica GN=RAD23 PE=1 SV=2;;;sp|Q84L30|RD23D_ARATH Ubiquitin receptor RAD23d OS=Arabidopsis thaliana GN=RAD23D PE=1 SV=2;;;sp|Q84L32|RD23A_ARATH Probable ubiquitin receptor RAD23a OS=Arabidopsis thaliana GN=RAD23A PE=1 SV=2;;;sp|Q84L33|RD23B_ARATH Ubiquitin receptor RAD23b OS=Arabidopsis thaliana GN=RAD23B PE=1 SV=3;;…
Unigene_100424	1.18053	5.314	2.48921	2.40639	1.38643	1.58697	0	0.196012	1.77104	1.33928	1.88809		GO:0043169;;;GO:0046914;;;GO:0016835;;;GO:0016836;;;GO:0015976;;;GO:0008270;;;GO:0003824;;;GO:0005488;;;GO:0008150;;;GO:0008152;;;GO:0046872;;;GO:0004089;;;GO:0003674;;;GO:0044699;;;GO:0016829;;;GO:0043167	cation binding;;;transition metal ion binding;;;carbon-oxygen lyase activity;;;hydro-lyase activity;;;carbon utilization;;;zinc ion binding;;;catalytic activity;;;binding;;;biological_process;;;metabolic process;;;metal ion binding;;;carbonate dehydratase activity;;;molecular_function;;;single-organism process;;;lyase activity;;;ion binding	K01673	Energy metabolism	gi|672163920|ref|XP_008801822.1| PREDICTED: carbonic anhydrase 2 isoform X1 [Phoenix dactylifera];;;gi|743838545|ref|XP_010936732.1| PREDICTED: carbonic anhydrase, chloroplastic-like [Elaeis guineensis];;;gi|672163924|ref|XP_008801824.1| PREDICTED: carbonic anhydrase, chloroplastic isoform X3 [Phoenix dactylifera] gi|672163926|ref|XP_008801825.1| PREDICTED: carbonic anhydrase, chloroplastic isofo…	sp|P17067|CAHC_PEA Carbonic anhydrase, chloroplastic OS=Pisum sativum PE=1 SV=1;;;sp|P27141|CAHC_TOBAC Carbonic anhydrase, chloroplastic OS=Nicotiana tabacum PE=2 SV=1;;;sp|P46511|CAHX_FLABR Carbonic anhydrase OS=Flaveria brownii PE=2 SV=1;;;sp|P46510|CAHX_FLABI Carbonic anhydrase OS=Flaveria bidentis PE=2 SV=2;;;sp|P46512|CAH1_FLALI Carbonic anhydrase 1 OS=Flaveria linearis PE=2 SV=1;;;sp|Q94CE4…
Unigene_100426	0	0.141028	0	0	0.130313	0.132589	0	0	0	22.2613	0		GO:0043169;;;GO:0046914;;;GO:0005507;;;GO:0044710;;;GO:0016679;;;GO:0055114;;;GO:0016682;;;GO:0016491;;;GO:0005488;;;GO:0003824;;;GO:0008150;;;GO:0046872;;;GO:0008152;;;GO:0003674;;;GO:0044699;;;GO:0043167;;;GO:0008447	cation binding;;;transition metal ion binding;;;copper ion binding;;;single-organism metabolic process;;;oxidoreductase activity, acting on diphenols and related substances as donors;;;oxidation-reduction process;;;oxidoreductase activity, acting on diphenols and related substances as donors, oxygen as acceptor;;;oxidoreductase activity;;;binding;;;catalytic activity;;;biological_process;;;metal …	K00423	Carbohydrate metabolism	gi|922413242|ref|XP_013584812.1| PREDICTED: L-ascorbate oxidase homolog [Brassica oleracea var. oleracea] gi|923906161|ref|XP_013723098.1| PREDICTED: L-ascorbate oxidase homolog [Brassica napus] gi|674908862|emb|CDY24189.1| BnaC01g37690D [Brassica napus];;;gi|685385583|ref|XP_009124743.1| PREDICTED: L-ascorbate oxidase homolog [Brassica rapa] gi|923738401|ref|XP_013670444.1| PREDICTED: L-ascorbat…	sp|Q00624|ASOL_BRANA L-ascorbate oxidase homolog OS=Brassica napus GN=Bp10 PE=2 SV=1;;;sp|P29162|ASOL_TOBAC L-ascorbate oxidase homolog OS=Nicotiana tabacum PE=2 SV=1;;;sp|Q8VXX5|SKS1_ARATH Monocopper oxidase-like protein SKS1 OS=Arabidopsis thaliana GN=SKS1 PE=1 SV=1;;;sp|Q9FHN6|SKS2_ARATH Monocopper oxidase-like protein SKS2 OS=Arabidopsis thaliana GN=SKS2 PE=1 SV=1;;;sp|Q9SU40|SKU5_ARATH Monoc…
Unigene_100427	9.61252	3.62701	3.61939	2.03135	1.91511	5.52091	6.5735	4.51261	9.26132	11.6841	6.14759
Unigene_100428	0.437436	0.220072	0.69177	0.235303	0.406703	0.413806	0.598279	1.14999	0.89062	1.48879	0.949481						gi|89257612|gb|ABD65100.1| hypothetical protein 31.t00077 [Brassica oleracea];;;gi|685262296|ref|XP_009149922.1| PREDICTED: uncharacterized protein LOC103873250 [Brassica rapa];;;gi|685343332|ref|XP_009108092.1| PREDICTED: uncharacterized protein LOC103833782 [Brassica rapa] gi|685348358|ref|XP_009109922.1| PREDICTED: uncharacterized protein LOC103835490 [Brassica rapa];;;gi|685336504|ref|XP_0091…
Unigene_100429	0.88301	0.634627	1.32992	1.4928	0.820973	2.74459	5.06079	0.795898	0.385245	1.57419	0.68451				K00640;;;K00640;;;K00640;;;K00640	Energy metabolism;;;Overview;;;Amino acid metabolism;;;Overview	gi|685308029|ref|XP_009144728.1| PREDICTED: serine acetyltransferase 1, chloroplastic-like [Brassica rapa];;;gi|923506602|ref|XP_013708737.1| PREDICTED: serine acetyltransferase 1, chloroplastic-like [Brassica napus] gi|923690475|ref|XP_013656411.1| PREDICTED: serine acetyltransferase 1, chloroplastic-like [Brassica napus];;;gi|923835708|ref|XP_013699060.1| PREDICTED: serine acetyltransferase 1, …	sp|Q42588|SAT1_ARATH Serine acetyltransferase 1, chloroplastic OS=Arabidopsis thaliana GN=SAT1 PE=1 SV=2;;;sp|Q39218|SAT3_ARATH Serine acetyltransferase 3, mitochondrial OS=Arabidopsis thaliana GN=SAT3 PE=1 SV=3
Unigene_100431	0.390934	0.295016	0.309115	0	0.272601	0.184908	1.42581	0.822189	1.09442	0.443506	0.848545
Unigene_100432	8.24479	5.56695	2.97369	7.46945	15.0285	0.923616	3.65987	4.79131	0.993932	28.9221	3.2966		GO:0048513;;;GO:0071555;;;GO:0009987;;;GO:0071554;;;GO:0016772;;;GO:0055044;;;GO:2000026;;;GO:0016773;;;GO:0097159;;;GO:0006793;;;GO:0044425;;;GO:0006796;;;GO:0005524;;;GO:0043412;;;GO:0016020;;;GO:0016021;;;GO:0005911;;;GO:0071704;;;GO:0044699;;;GO:0043167;;;GO:0043168;;;GO:0009888;;;GO:0071840;;;GO:0009506;;;GO:0043170;;;GO:0044707;;;GO:0032549;;;GO:0032550;;;GO:0000166;;;GO:0051239;;;GO:003255…	organ development;;;cell wall organization;;;cellular process;;;cell wall organization or biogenesis;;;transferase activity, transferring phosphorus-containing groups;;;symplast;;;regulation of multicellular organismal development;;;phosphotransferase activity, alcohol group as acceptor;;;organic cyclic compound binding;;;phosphorus metabolic process;;;membrane part;;;phosphate-containing compoun…	K13420,K13416;;;K13420,K13416	Environmental adaptation;;;Signal transduction	gi|922497990|ref|XP_013587190.1| PREDICTED: probable inactive receptor kinase RLK902 [Brassica oleracea var. oleracea];;;gi|923926853|ref|XP_013732366.1| PREDICTED: probable inactive receptor kinase RLK902 [Brassica napus];;;gi|923627517|ref|XP_013749488.1| PREDICTED: probable inactive receptor kinase RLK902 [Brassica napus];;;gi|685310757|ref|XP_009145968.1| PREDICTED: probable inactive receptor…	sp|Q9LVI6|RLK90_ARATH Probable inactive receptor kinase RLK902 OS=Arabidopsis thaliana GN=RLK902 PE=1 SV=1;;;sp|Q9LP77|Y1848_ARATH Probable inactive receptor kinase At1g48480 OS=Arabidopsis thaliana GN=RKL1 PE=2 SV=1;;;sp|Q9M8T0|Y3288_ARATH Probable inactive receptor kinase At3g02880 OS=Arabidopsis thaliana GN=At3g02880 PE=1 SV=1;;;sp|Q9FMD7|Y5659_ARATH Probable inactive receptor kinase At5g16590…
Unigene_100433	13.3047	5.35481	4.53175	11.2306	9.70563	6.19616	8.39849	9.0402	14.586	14.165	8.66357		GO:0008150	biological_process			gi|922418514|ref|XP_013609103.1| PREDICTED: uncharacterized protein LOC106315820 [Brassica oleracea var. oleracea];;;gi|923925023|ref|XP_013731533.1| PREDICTED: uncharacterized protein LOC106435211 [Brassica napus];;;gi|674937987|emb|CDX95569.1| BnaC01g34610D [Brassica napus];;;gi|685265185|ref|XP_009113655.1| PREDICTED: uncharacterized protein LOC103838942 isoform X2 [Brassica rapa];;;gi|6852651…
Unigene_100434	0.557472	0	0.235093	0.179923	0.259153	0.527358	0.203321	0.351733	0.737759	3.66816	0.544512
Unigene_100435	0.255137	0	0.37658	0.109793	0.189769	0.289625	0.418739	0.375612	0.831133	2.77869	0.332274
Unigene_100436	2.13596	0.395902	0.948168	1.81415	2.71754	0.425384	2.20382	2.12789	2.68939	2.35943	1.58608						gi|923600004|ref|XP_013740846.1| PREDICTED: F-box protein SKIP19-like [Brassica napus] gi|923736719|ref|XP_013669986.1| PREDICTED: F-box protein SKIP19-like [Brassica napus] gi|674942571|emb|CDX90789.1| BnaA03g24690D [Brassica napus];;;gi|567161900|ref|XP_006396592.1| hypothetical protein EUTSA_v10028845mg [Eutrema salsugineum] gi|557097609|gb|ESQ38045.1| hypothetical protein EUTSA_v10028845mg [E…	sp|Q9M0U9|SKI19_ARATH F-box protein SKIP19 OS=Arabidopsis thaliana GN=SKIP19 PE=1 SV=1;;;sp|Q9S9V9|FBL23_ARATH Putative F-box/LRR-repeat protein 23 OS=Arabidopsis thaliana GN=FBL23 PE=3 SV=1;;;sp|Q9S9V8|FBL9_ARATH Putative F-box/LRR-repeat protein 9 OS=Arabidopsis thaliana GN=FBL9 PE=3 SV=1;;;sp|Q9M0U7|FB221_ARATH Putative F-box protein At4g05475 OS=Arabidopsis thaliana GN=At4g05475 PE=3 SV=2;;;s…
Unigene_100438	1.02951	0.582682	0.949714	4.22261	7.8967	1.39997	1.58406	1.15026	0.917032	4.59881	2.09494		GO:0042625;;;GO:0042626;;;GO:0005507;;;GO:0009987;;;GO:0008324;;;GO:0097159;;;GO:0044425;;;GO:0016787;;;GO:0005524;;;GO:0022804;;;GO:0016020;;;GO:0016021;;;GO:0046872;;;GO:0006810;;;GO:0006811;;;GO:0044699;;;GO:0006812;;;GO:0043167;;;GO:0043168;;;GO:0043169;;;GO:0051234;;;GO:0032549;;;GO:0032550;;;GO:0000166;;;GO:0015399;;;GO:0032553;;;GO:0032555;;;GO:0034220;;;GO:0015405;;;GO:0055085;;;GO:190136…	ATPase activity, coupled to transmembrane movement of ions;;;ATPase activity, coupled to transmembrane movement of substances;;;copper ion binding;;;cellular process;;;cation transmembrane transporter activity;;;organic cyclic compound binding;;;membrane part;;;hydrolase activity;;;ATP binding;;;active transmembrane transporter activity;;;membrane;;;integral component of membrane;;;metal ion bind…			gi|923929127|ref|XP_013733383.1| PREDICTED: probable copper-transporting ATPase HMA5, partial [Brassica napus];;;gi|674907510|emb|CDY25498.1| BnaC09g11230D [Brassica napus];;;gi|922555945|ref|XP_013606061.1| PREDICTED: probable copper-transporting ATPase HMA5 [Brassica oleracea var. oleracea];;;gi|923511921|ref|XP_013748085.1| PREDICTED: probable copper-transporting ATPase HMA5 isoform X2 [Brassi…	sp|Q9SH30|HMA5_ARATH Probable copper-transporting ATPase HMA5 OS=Arabidopsis thaliana GN=HMA5 PE=1 SV=2;;;sp|Q9S7J8|HMA7_ARATH Copper-transporting ATPase RAN1 OS=Arabidopsis thaliana GN=RAN1 PE=1 SV=1;;;sp|Q8CN02|COPA_STAES Copper-exporting P-type ATPase A OS=Staphylococcus epidermidis (strain ATCC 12228) GN=copA PE=3 SV=1;;;sp|Q5HL56|COPA_STAEQ Copper-exporting P-type ATPase A OS=Staphylococcus …
Unigene_100439	0	0.183764	0.192547	0.196482	4.58466	0	1.16567	0.768207	0	0.207194	0.396416
Unigene_10044	0	5.6088	0	0	0.199333	0	0	0.225452	0	0	0
Unigene_100440	0	0.258663	0.813076	0.276564	0.717032	0.972739	1.64078	1.62197	0	0	0
Unigene_100443	5.14664	2.3856	4.75537	3.5461	2.31188	2.40696	6.90721	4.31748	5.82796	10.2342	6.46416						gi|922469659|ref|XP_013634611.1| PREDICTED: zinc finger CCCH domain-containing protein 28-like [Brassica oleracea var. oleracea];;;gi|922478029|ref|XP_013637293.1| PREDICTED: zinc finger CCCH domain-containing protein 28 [Brassica oleracea var. oleracea] gi|922478032|ref|XP_013637294.1| PREDICTED: zinc finger CCCH domain-containing protein 28 [Brassica oleracea var. oleracea] gi|922478035|ref|XP_…	sp|Q5PP65|C3H28_ARATH Zinc finger CCCH domain-containing protein 28 OS=Arabidopsis thaliana GN=At2g35430 PE=2 SV=1;;;sp|Q9LQM3|C3H12_ARATH Zinc finger CCCH domain-containing protein 12 OS=Arabidopsis thaliana GN=At1g32360 PE=2 SV=1;;;sp|Q84UQ3|C3H56_ORYSJ Zinc finger CCCH domain-containing protein 56 OS=Oryza sativa subsp. japonica GN=Os08g0159800 PE=3 SV=1;;;sp|Q9LT81|C3H39_ARATH Zinc finger CCC…
Unigene_100444	0	0	0.0869094	0.0886855	0	0.155963	0.0751638	0	0	10.6613	0						gi|922534911|ref|XP_013598561.1| PREDICTED: uncharacterized protein LOC106306473 [Brassica oleracea var. oleracea];;;gi|674931860|emb|CDY01594.1| BnaC07g35840D [Brassica napus];;;gi|685292141|ref|XP_009137008.1| PREDICTED: uncharacterized protein LOC103861051 [Brassica rapa] gi|923889128|ref|XP_013715786.1| PREDICTED: uncharacterized protein LOC106419528 [Brassica napus] gi|674934630|emb|CDX98616…
Unigene_100445	0.0549565	0.0552968	0.231758	0.0591237	0.0510955	0	0	0	0	40.7749	0						gi|923755131|ref|XP_013675535.1| PREDICTED: uncharacterized protein LOC106380300 isoform X1 [Brassica napus] gi|674929336|emb|CDY04038.1| BnaC02g37530D [Brassica napus];;;gi|922427046|ref|XP_013619565.1| PREDICTED: uncharacterized protein LOC106326075 isoform X1 [Brassica oleracea var. oleracea];;;gi|685276803|ref|XP_009129356.1| PREDICTED: uncharacterized protein LOC103854182 isoform X1 [Brassic…
Unigene_100446	2.99896	1.18077	2.19948	4.2083	1.81843	1.48015	1.90222	0.959797	2.38926	3.40226	1.27358						gi|674928289|emb|CDY05110.1| BnaC03g29080D [Brassica napus];;;gi|923872436|ref|XP_013710146.1| PREDICTED: uncharacterized protein LOC106413973 [Brassica napus]
Unigene_100447	0.163873	0.494664	0	0	0	0.310042	0	0	0	37.7399	0.177848						gi|922445887|ref|XP_013626949.1| PREDICTED: putative cysteine-rich repeat secretory protein 17 [Brassica oleracea var. oleracea] gi|674894083|emb|CDY38727.1| BnaC03g15220D [Brassica napus] gi|674941910|emb|CDX91649.1| BnaC02g15110D [Brassica napus];;;gi|923565766|ref|XP_013738917.1| PREDICTED: putative cysteine-rich repeat secretory protein 17 [Brassica napus];;;gi|923598590|ref|XP_013740398.1| P…	sp|Q9LRM0|CRR19_ARATH Putative cysteine-rich repeat secretory protein 19 OS=Arabidopsis thaliana GN=CRRSP19 PE=3 SV=1;;;sp|Q9LRM2|CRR17_ARATH Putative cysteine-rich repeat secretory protein 17 OS=Arabidopsis thaliana GN=CRRSP17 PE=3 SV=1;;;sp|Q9LRJ9|CRR38_ARATH Cysteine-rich repeat secretory protein 38 OS=Arabidopsis thaliana GN=CRRSP38 PE=2 SV=1;;;sp|Q9LRL7|CRR22_ARATH Putative cysteine-rich rep…
Unigene_100448	0.326759	0.164391	0.344496	0.351537	0	0.154554	0	0	0.166321	62.6486	0						gi|923565766|ref|XP_013738917.1| PREDICTED: putative cysteine-rich repeat secretory protein 17 [Brassica napus];;;gi|922445887|ref|XP_013626949.1| PREDICTED: putative cysteine-rich repeat secretory protein 17 [Brassica oleracea var. oleracea] gi|674894083|emb|CDY38727.1| BnaC03g15220D [Brassica napus] gi|674941910|emb|CDX91649.1| BnaC02g15110D [Brassica napus];;;gi|923598590|ref|XP_013740398.1| P…	sp|Q9LRM2|CRR17_ARATH Putative cysteine-rich repeat secretory protein 17 OS=Arabidopsis thaliana GN=CRRSP17 PE=3 SV=1;;;sp|Q9LRL9|CRR20_ARATH Putative cysteine-rich repeat secretory protein 20 OS=Arabidopsis thaliana GN=CRRSP20 PE=5 SV=2;;;sp|Q9LRM3|CRR16_ARATH Putative cysteine-rich repeat secretory protein 16 OS=Arabidopsis thaliana GN=CRRSP16 PE=3 SV=2;;;sp|Q9LRM1|CRR18_ARATH Cysteine-rich rep…
Unigene_100450	1.05447	0.721481	0.622558	0.499149	1.21568	0.798009	1.34605	2.04029	0.944639	0.813468	1.19017				K13800,K01176;;;K13800,K01176	Carbohydrate metabolism;;;Nucleotide metabolism	gi|674965010|emb|CDX68442.1| BnaC01g25200D [Brassica napus];;;gi|674883961|emb|CDY48496.1| BnaA09g00270D [Brassica napus];;;gi|674926171|emb|CDY07166.1| BnaCnng01810D [Brassica napus];;;gi|922558507|ref|XP_013607342.1| PREDICTED: pentatricopeptide repeat-containing protein At4g01030, mitochondrial [Brassica oleracea var. oleracea];;;gi|685352060|ref|XP_009111411.1| PREDICTED: pentatricopeptide re…	sp|Q9SV26|PP297_ARATH Pentatricopeptide repeat-containing protein At4g01030, mitochondrial OS=Arabidopsis thaliana GN=PCMP-H65 PE=3 SV=2;;;sp|Q9MA50|PPR13_ARATH Pentatricopeptide repeat-containing protein At1g05750, chloroplastic OS=Arabidopsis thaliana GN=PDE247 PE=2 SV=1;;;sp|Q9STE1|PP333_ARATH Pentatricopeptide repeat-containing protein At4g21300 OS=Arabidopsis thaliana GN=PCMP-E36 PE=3 SV=1;;…
Unigene_100453	0.241792	0.162193	0.254917	0.260127	2.54779	0.686193	1.32279	1.01705	1.55892	0.45718	1.57447
Unigene_100454	0.519892	0.523111	0.182704	0.279657	1.61122	0.163936	0.553042	0.455586	0.52925	0.88471	0.376152						gi|685332122|ref|XP_009103821.1| PREDICTED: uncharacterized protein LOC103829886 [Brassica rapa];;;gi|923870541|ref|XP_013709539.1| PREDICTED: LOW QUALITY PROTEIN: uncharacterized protein LOC106413286 [Brassica napus];;;gi|923869772|ref|XP_013709254.1| PREDICTED: uncharacterized protein LOC106412933 [Brassica napus];;;gi|922547044|ref|XP_013601374.1| PREDICTED: uncharacterized protein LOC10630880…	sp|Q9SP02|CP20A_ARATH Peptidyl-prolyl cis-trans isomerase CYP20-1 OS=Arabidopsis thaliana GN=CYP20-1 PE=1 SV=1;;;sp|Q8LDP4|CP19D_ARATH Peptidyl-prolyl cis-trans isomerase CYP19-4 OS=Arabidopsis thaliana GN=CYP19-4 PE=1 SV=2
Unigene_100455	0	0	0.534452	0	0.23566	0.239776	0	0.266539	0	5.75107	0				K13126;;;K13126;;;K13126	Translation;;;Translation;;;Folding, sorting and degradation	gi|674957580|emb|CDX75773.1| BnaC03g38560D [Brassica napus];;;gi|685288868|ref|XP_009135385.1| PREDICTED: polyadenylate-binding protein-interacting protein 9-like [Brassica rapa] gi|922443505|ref|XP_013626252.1| PREDICTED: polyadenylate-binding protein-interacting protein 9-like [Brassica oleracea var. oleracea] gi|923600570|ref|XP_013741013.1| PREDICTED: polyadenylate-binding protein-interacting…	sp|Q9LRR6|CID9_ARATH Polyadenylate-binding protein-interacting protein 9 OS=Arabidopsis thaliana GN=CID9 PE=3 SV=1;;;sp|Q9C8M0|CID8_ARATH Polyadenylate-binding protein-interacting protein 8 OS=Arabidopsis thaliana GN=CID8 PE=1 SV=1;;;sp|Q9LPI5|CID11_ARATH Polyadenylate-binding protein-interacting protein 11 OS=Arabidopsis thaliana GN=CID11 PE=2 SV=1;;;sp|Q9S7N9|CID12_ARATH Polyadenylate-binding p…
Unigene_100456	0	1.11652	0.550531	0	0.0606874	0.555725	0.476128	0.686395	0	0.370256	0.495878		GO:0090304;;;GO:0015074;;;GO:0043170;;;GO:0009987;;;GO:0044260;;;GO:0006725;;;GO:0097159;;;GO:0044237;;;GO:1901360;;;GO:0044238;;;GO:1901363;;;GO:0005488;;;GO:0034641;;;GO:0006259;;;GO:0046483;;;GO:0008150;;;GO:0006807;;;GO:0008152;;;GO:0071704;;;GO:0003674;;;GO:0006139;;;GO:0003676	nucleic acid metabolic process;;;DNA integration;;;macromolecule metabolic process;;;cellular process;;;cellular macromolecule metabolic process;;;cellular aromatic compound metabolic process;;;organic cyclic compound binding;;;cellular metabolic process;;;organic cyclic compound metabolic process;;;primary metabolic process;;;heterocyclic compound binding;;;binding;;;cellular nitrogen compound m…	K14400,K12619;;;K14400,K12619;;;K14400,K12619	Folding, sorting and degradation;;;Translation;;;Translation	gi|4388829|gb|AAD19784.1| putative retroelement pol polyprotein [Arabidopsis thaliana];;;gi|4572668|gb|AAD23883.1| putative retroelement pol polyprotein [Arabidopsis thaliana];;;gi|8843739|dbj|BAA97287.1| retroelement pol polyprotein-like [Arabidopsis thaliana];;;gi|727521069|ref|XP_010436765.1| PREDICTED: uncharacterized protein LOC104720575 [Camelina sativa];;;gi|3779026|gb|AAC67205.1| putative…	sp|Q8LGU1|AB8C_ARATH ABC transporter C family member 8 OS=Arabidopsis thaliana GN=ABCC8 PE=2 SV=3
Unigene_100457	0	0.469434	1.26851	0.026417	0.0456598	1.09174	0.828401	0.722998	0.049994	0.807858	0.959367				K13420,K03136,K17982,K01623,K00559,K01183;;;K13420,K03136,K17982,K01623,K00559,K01183;;;K13420,K03136,K17982,K01623,K00559,K01183;;;K13420,K03136,K17982,K01623,K00559,K01183;;;K13420,K03136,K17982,K01623,K00559,K01183;;;K13420,K03136,K17982,K01623,K00559,K01183;;;K13420,K03136,K17982,K01623,K00559,K01183;;;K13420,K03136,K17982,K01623,K00559,K01183;;;K13420,K03136,K17982,K01623,K00559,K01183;;;K13…	Environmental adaptation;;;Metabolism of terpenoids and polyketides;;;Energy metabolism;;;Carbohydrate metabolism;;;Carbohydrate metabolism;;;Carbohydrate metabolism;;;Overview;;;Transcription;;;Carbohydrate metabolism;;;Lipid metabolism;;;Overview	gi|923745449|ref|XP_013672513.1| PREDICTED: uncharacterized protein LOC106376928 [Brassica napus];;;gi|685348378|ref|XP_009109929.1| PREDICTED: uncharacterized protein LOC103835498 [Brassica rapa];;;gi|727557913|ref|XP_010451106.1| PREDICTED: uncharacterized protein LOC104733201 [Camelina sativa];;;gi|922425508|ref|XP_013618832.1| PREDICTED: uncharacterized protein LOC106325332 [Brassica oleracea…	sp|P10978|POLX_TOBAC Retrovirus-related Pol polyprotein from transposon TNT 1-94 OS=Nicotiana tabacum PE=2 SV=1;;;sp|P92519|M810_ARATH Uncharacterized mitochondrial protein AtMg00810 OS=Arabidopsis thaliana GN=AtMg00810 PE=4 SV=1
Unigene_100458	0.0628529	1.43349	1.19276	0.0225396	0.0389581	1.14952	0.706812	1.03548	0.0426562	0.641748	1.22783				K12619,K01881,K01876,K01183;;;K12619,K01881,K01876,K01183;;;K12619,K01881,K01876,K01183;;;K12619,K01881,K01876,K01183	Carbohydrate metabolism;;;Translation;;;Folding, sorting and degradation;;;Translation	gi|923745449|ref|XP_013672513.1| PREDICTED: uncharacterized protein LOC106376928 [Brassica napus];;;gi|685348378|ref|XP_009109929.1| PREDICTED: uncharacterized protein LOC103835498 [Brassica rapa];;;gi|727557913|ref|XP_010451106.1| PREDICTED: uncharacterized protein LOC104733201 [Camelina sativa];;;gi|922425508|ref|XP_013618832.1| PREDICTED: uncharacterized protein LOC106325332 [Brassica oleracea…	sp|Q8LGU1|AB8C_ARATH ABC transporter C family member 8 OS=Arabidopsis thaliana GN=ABCC8 PE=2 SV=3
Unigene_100459	0.11207	0.563821	0.236307	0.843978	3.85528	0.530082	0.102185	0	0.456351	119.004	0.851394				K14297	Translation	gi|922425876|ref|XP_013619014.1| PREDICTED: pathogenesis-related protein 5-like [Brassica oleracea var. oleracea];;;gi|674895598|emb|CDY37263.1| BnaCnng08170D [Brassica napus];;;gi|674886583|emb|CDY46016.1| BnaA02g17100D [Brassica napus];;;gi|685274072|ref|XP_009128072.1| PREDICTED: pathogenesis-related protein 5-like [Brassica rapa];;;gi|567121267|ref|XP_006390358.1| hypothetical protein EUTSA_v…	sp|P28493|PR5_ARATH Pathogenesis-related protein 5 OS=Arabidopsis thaliana GN=At1g75040 PE=1 SV=1;;;sp|P50699|TLPH_ARATH Thaumatin-like protein OS=Arabidopsis thaliana GN=At1g18250 PE=2 SV=2;;;sp|P50694|TLP_PRUAV Glucan endo-1,3-beta-glucosidase OS=Prunus avium PE=1 SV=1;;;sp|P83332|TLP1_PRUPE Thaumatin-like protein 1 OS=Prunus persica PE=2 SV=1;;;sp|P83335|TLP2_PRUPE Thaumatin-like protein 2 OS=…
Unigene_100460	1.83632	0.42639	0.893537	1.3677	0.787988	1.069	1.03037	1.18832	0.71899	2.56402	0.91981
Unigene_100461	1.63873	1.81377	0.863842	2.64449	1.37124	2.1703	1.34477	1.72324	1.50141	3.16048	1.42279
Unigene_100462	0	0.175492	0	0	0	0	1.43125	0.366813	0	0.197866	0						gi|595388744|gb|AHM27143.1| dehydrin [Saussurea involucrata];;;gi|922351461|ref|XP_013451547.1| hypothetical protein MTR_6g027810 [Medicago truncatula] gi|388502890|gb|AFK39511.1| unknown [Medicago truncatula] gi|657381604|gb|KEH25575.1| hypothetical protein MTR_6g027810 [Medicago truncatula];;;gi|388515837|gb|AFK45980.1| unknown [Medicago truncatula];;;gi|727478091|ref|XP_010414881.1| PREDICTED:…	sp|Q9SLJ2|HRD11_ARATH Dehydrin HIRD11 OS=Arabidopsis thaliana GN=HIRD11 PE=1 SV=1;;;sp|O04132|SRC1_SOYBN Protein SRC1 OS=Glycine max GN=SRC1 PE=2 SV=1
Unigene_100463	0	0.139229	0	0.148865	0.643255	0	0.252336	0	0	24.803	0.300346						gi|674886896|emb|CDY45711.1| BnaC02g35130D [Brassica napus]
Unigene_100464	1.6126	0.885047	2.47292	0.946298	1.90821	1.80285	2.00504	2.62073	1.79087	2.32841	3.34115		GO:0006464;;;GO:0016705;;;GO:0009987;;;GO:0055114;;;GO:0044237;;;GO:0044238;;;GO:0004497;;;GO:0018193;;;GO:0019538;;;GO:0043412;;;GO:0008150;;;GO:0008152;;;GO:0046872;;;GO:0071704;;;GO:0003674;;;GO:0044699;;;GO:0044763;;;GO:0018205;;;GO:0043167;;;GO:0043169;;;GO:0043170;;;GO:0009058;;;GO:0008612;;;GO:0044260;;;GO:0044710;;;GO:0044711;;;GO:0016491;;;GO:0044267;;;GO:0003824;;;GO:0005488;;;GO:003621…	cellular protein modification process;;;oxidoreductase activity, acting on paired donors, with incorporation or reduction of molecular oxygen;;;cellular process;;;oxidation-reduction process;;;cellular metabolic process;;;primary metabolic process;;;monooxygenase activity;;;peptidyl-amino acid modification;;;protein metabolic process;;;macromolecule modification;;;biological_process;;;metabolic p…			gi|923714755|ref|XP_013663513.1| PREDICTED: deoxyhypusine hydroxylase-like isoform X1 [Brassica napus];;;gi|923663749|ref|XP_013648361.1| PREDICTED: deoxyhypusine hydroxylase-like [Brassica napus];;;gi|297817154|ref|XP_002876460.1| hypothetical protein ARALYDRAFT_907292 [Arabidopsis lyrata subsp. lyrata] gi|297322298|gb|EFH52719.1| hypothetical protein ARALYDRAFT_907292 [Arabidopsis lyrata subsp.…	sp|Q94JW0|DOHH_ARATH Deoxyhypusine hydroxylase OS=Arabidopsis thaliana GN=At3g58180 PE=1 SV=1;;;sp|Q2QLW3|DOHH2_ORYSJ Deoxyhypusine hydroxylase-B OS=Oryza sativa subsp. japonica GN=Os12g0626100 PE=2 SV=1;;;sp|Q2QXB3|DOHH1_ORYSJ Deoxyhypusine hydroxylase-A OS=Oryza sativa subsp. japonica GN=Os12g0163300 PE=2 SV=1
Unigene_100465	1.93358	2.76473	3.00416	2.95607	3.12238	4.13962	5.66027	4.81571	3.41878	3.00178	6.95811				K14311	Translation	gi|685327195|ref|XP_009101931.1| PREDICTED: uncharacterized protein LOC103828087 [Brassica rapa];;;gi|674910817|emb|CDY22413.1| BnaA06g37350D [Brassica napus];;;gi|922531402|ref|XP_013597586.1| PREDICTED: uncharacterized protein LOC106305760 [Brassica oleracea var. oleracea];;;gi|923652555|ref|XP_013644890.1| PREDICTED: uncharacterized protein LOC106349471 [Brassica napus] gi|923652559|ref|XP_013…
Unigene_100466	0	0.267539	0.140163	0.143027	0.741636	0	0.12122	0.55921	0	8.74783	0.577136		GO:0009856;;;GO:0044706;;;GO:0048868;;;GO:0048037;;;GO:0050662;;;GO:0016614;;;GO:0044710;;;GO:0016616;;;GO:0055114;;;GO:0016491;;;GO:0022414;;;GO:0003824;;;GO:0005488;;;GO:0032501;;;GO:0008150;;;GO:0032502;;;GO:0004022;;;GO:0051704;;;GO:0048856;;;GO:0008152;;;GO:0003674;;;GO:0044699;;;GO:0003006;;;GO:0044703	pollination;;;multi-multicellular organism process;;;pollen tube development;;;cofactor binding;;;coenzyme binding;;;oxidoreductase activity, acting on CH-OH group of donors;;;single-organism metabolic process;;;oxidoreductase activity, acting on the CH-OH group of donors, NAD or NADP as acceptor;;;oxidation-reduction process;;;oxidoreductase activity;;;reproductive process;;;catalytic activity;;…	K09753	Biosynthesis of other secondary metabolites	gi|685340882|ref|XP_009107209.1| PREDICTED: cinnamoyl-CoA reductase 1 [Brassica rapa] gi|922446133|ref|XP_013627026.1| PREDICTED: cinnamoyl-CoA reductase 1-like [Brassica oleracea var. oleracea] gi|674868846|emb|CDY65726.1| BnaAnng20950D [Brassica napus] gi|674929805|emb|CDY03618.1| BnaC03g68770D [Brassica napus];;;gi|923600139|ref|XP_013740894.1| PREDICTED: cinnamoyl-CoA reductase 1-like [Brassi…	sp|Q9S9N9|CCR1_ARATH Cinnamoyl-CoA reductase 1 OS=Arabidopsis thaliana GN=CCR1 PE=1 SV=1;;;sp|Q9SAH9|CCR2_ARATH Cinnamoyl-CoA reductase 2 OS=Arabidopsis thaliana GN=CCR2 PE=1 SV=1;;;sp|Q9CA28|TKPR2_ARATH Tetraketide alpha-pyrone reductase 2 OS=Arabidopsis thaliana GN=TKPR2 PE=1 SV=1;;;sp|Q500U8|TKPR1_ARATH Tetraketide alpha-pyrone reductase 1 OS=Arabidopsis thaliana GN=TKPR1 PE=1 SV=1;;;sp|Q9XES5…
Unigene_100467	0.154977	0	0	0	0	0	0	0	0	7.03274	0		GO:0003824;;;GO:0005488;;;GO:0048037;;;GO:0050662;;;GO:0008150;;;GO:0008152;;;GO:0003674	catalytic activity;;;binding;;;cofactor binding;;;coenzyme binding;;;biological_process;;;metabolic process;;;molecular_function	K09753	Biosynthesis of other secondary metabolites	gi|922490051|ref|XP_013584737.1| PREDICTED: cinnamoyl-CoA reductase 1-like [Brassica oleracea var. oleracea];;;gi|685360931|ref|XP_009114927.1| PREDICTED: cinnamoyl-CoA reductase 1-like [Brassica rapa] gi|923598121|ref|XP_013740258.1| PREDICTED: cinnamoyl-CoA reductase 1-like [Brassica napus];;;gi|685340882|ref|XP_009107209.1| PREDICTED: cinnamoyl-CoA reductase 1 [Brassica rapa] gi|922446133|ref|…
Unigene_100468	0.065589	0.0329975	0.0345746	0.0705624	0.0304905	0.0620459	0.0897057	0	0	16.7793	0		GO:0006082;;;GO:0009987;;;GO:0005575;;;GO:0072330;;;GO:0044237;;;GO:0044238;;;GO:0032787;;;GO:0016020;;;GO:1901576;;;GO:0008150;;;GO:0008152;;;GO:0071704;;;GO:0044249;;;GO:0003674;;;GO:0044699;;;GO:0044763;;;GO:0044255;;;GO:0008610;;;GO:0009058;;;GO:0016740;;;GO:0006629;;;GO:0044710;;;GO:0044711;;;GO:0006631;;;GO:0019752;;;GO:0006633;;;GO:0016746;;;GO:0016747;;;GO:0043436;;;GO:0003824;;;GO:001605…	organic acid metabolic process;;;cellular process;;;cellular_component;;;monocarboxylic acid biosynthetic process;;;cellular metabolic process;;;primary metabolic process;;;monocarboxylic acid metabolic process;;;membrane;;;organic substance biosynthetic process;;;biological_process;;;metabolic process;;;organic substance metabolic process;;;cellular biosynthetic process;;;molecular_function;;;si…	K15397	Lipid metabolism	gi|674894911|emb|CDY37951.1| BnaC02g20600D [Brassica napus];;;gi|922517348|ref|XP_013593511.1| PREDICTED: 3-ketoacyl-CoA synthase 7 [Brassica oleracea var. oleracea];;;gi|685273630|ref|XP_009127852.1| PREDICTED: 3-ketoacyl-CoA synthase 7 [Brassica rapa];;;gi|674868306|emb|CDY66107.1| BnaA02g35570D [Brassica napus];;;gi|923597862|ref|XP_013740197.1| PREDICTED: 3-ketoacyl-CoA synthase 7 [Brassica n…	sp|Q9C992|KCS7_ARATH 3-ketoacyl-CoA synthase 7 OS=Arabidopsis thaliana GN=KCS7 PE=2 SV=1;;;sp|Q9C6L5|KCS5_ARATH 3-ketoacyl-CoA synthase 5 OS=Arabidopsis thaliana GN=KCS5 PE=1 SV=1;;;sp|Q9XF43|KCS6_ARATH 3-ketoacyl-CoA synthase 6 OS=Arabidopsis thaliana GN=CUT1 PE=1 SV=1;;;sp|Q9LN49|KCS4_ARATH 3-ketoacyl-CoA synthase 4 OS=Arabidopsis thaliana GN=KCS4 PE=2 SV=1;;;sp|Q9SIX1|KCS9_ARATH 3-ketoacyl-CoA…
Unigene_100469	7.63461	4.75545	4.44612	4.30232	5.61098	5.50262	5.10489	5.5816	8.4382	5.60922	7.0231						gi|674956432|emb|CDX77142.1| BnaC04g39370D [Brassica napus];;;gi|922474735|ref|XP_013636164.1| PREDICTED: LOW QUALITY PROTEIN: syndetin [Brassica oleracea var. oleracea];;;gi|685300188|ref|XP_009140833.1| PREDICTED: coiled-coil domain-containing protein 132 isoform X2 [Brassica rapa];;;gi|923610296|ref|XP_013743968.1| PREDICTED: syndetin-like isoform X2 [Brassica napus];;;gi|685300186|ref|XP_0091…	sp|Q8CI71|VPS50_MOUSE Syndetin OS=Mus musculus GN=Vps50 PE=1 SV=2;;;sp|Q96JG6|VPS50_HUMAN Syndetin OS=Homo sapiens GN=VPS50 PE=1 SV=3;;;sp|F1LSG8|VPS50_RAT Syndetin OS=Rattus norvegicus GN=Vps50 PE=1 SV=1;;;sp|Q5ZKV9|VPS50_CHICK Syndetin OS=Gallus gallus GN=VPS50 PE=2 SV=1
Unigene_100470	0.604368	0.912166	0.47788	0.650196	1.26429	0.285861	0.275531	0.158884	0.461435	0.342822	1.14784				K14558	Translation	gi|734379263|gb|KHN22427.1| Topless-related protein 1 [Glycine soja];;;gi|734313412|gb|KHN01309.1| Protein TOPLESS [Glycine soja];;;gi|731359060|ref|XP_010691083.1| PREDICTED: protein TOPLESS [Beta vulgaris subsp. vulgaris] gi|731359062|ref|XP_010691084.1| PREDICTED: protein TOPLESS [Beta vulgaris subsp. vulgaris] gi|870848330|gb|KMT00619.1| hypothetical protein BVRB_9g219140 [Beta vulgaris subsp…	sp|Q0WV90|TPR1_ARATH Topless-related protein 1 OS=Arabidopsis thaliana GN=TPR1 PE=1 SV=3;;;sp|Q94AI7|TPL_ARATH Protein TOPLESS OS=Arabidopsis thaliana GN=TPL PE=1 SV=1;;;sp|Q27GK7|TPR4_ARATH Topless-related protein 4 OS=Arabidopsis thaliana GN=TPR4 PE=1 SV=2;;;sp|Q9LRZ0|TPR2_ARATH Topless-related protein 2 OS=Arabidopsis thaliana GN=TPR2 PE=1 SV=2;;;sp|Q84JM4|TPR3_ARATH Topless-related protein 3 …
Unigene_100471	0.150952	0.405031	0.530486	0.649593	1.35668	0.237996	0.458792	0.158737	0.665899	1.19876	0.382259		GO:0005634;;;GO:0009987;;;GO:0032774;;;GO:0097159;;;GO:0044424;;;GO:1903506;;;GO:0046483;;;GO:0019219;;;GO:1901576;;;GO:0019222;;;GO:0006807;;;GO:0071704;;;GO:0009889;;;GO:0043170;;;GO:1901360;;;GO:1901363;;;GO:1901362;;;GO:0044464;;;GO:0051252;;;GO:0010556;;;GO:0090304;;;GO:0006725;;;GO:0016070;;;GO:0005575;;;GO:0044237;;;GO:0044238;;;GO:0006351;;;GO:0034641;;;GO:0018130;;;GO:0006355;;;GO:003464…	nucleus;;;cellular process;;;RNA biosynthetic process;;;organic cyclic compound binding;;;intracellular part;;;regulation of nucleic acid-templated transcription;;;heterocycle metabolic process;;;regulation of nucleobase-containing compound metabolic process;;;organic substance biosynthetic process;;;regulation of metabolic process;;;nitrogen compound metabolic process;;;organic substance metabol…			gi|685307045|ref|XP_009144247.1| PREDICTED: mitogen-activated protein kinase kinase kinase ANP1-like [Brassica rapa];;;gi|685257586|ref|XP_009126800.1| PREDICTED: B3 domain-containing protein REM3-like isoform X2 [Brassica rapa];;;gi|685257584|ref|XP_009126794.1| PREDICTED: B3 domain-containing protein REM3-like isoform X1 [Brassica rapa];;;gi|923677434|ref|XP_013652527.1| PREDICTED: B3 domain-co…	sp|Q8VZQ9|REM3_ARATH B3 domain-containing protein REM3 OS=Arabidopsis thaliana GN=REM3 PE=2 SV=1;;;sp|Q3E9T2|REM2_ARATH B3 domain-containing protein REM2 OS=Arabidopsis thaliana GN=REM2 PE=2 SV=2
[truncated: 9,564 more rows]
