# Supplementary material for: De novo Transcriptome Assembly of Chinese Kale and Global Expression Analysis of Genes Involved in Glucosinolate Metabolism in Multiple Tissues
Source: Front Plant Sci. 2017 Feb 8;8:92. doi: 10.3389/fpls.2017.00092 (PMC5296335; doi:10.3389/fpls.2017.00092)
Supplement: Supplementary Data Sheet 2 — Identification of genes likely involved in glucosinolates metabolism and regulation in Chinese kale. [file DataSheet2.XLS]

## Sheet: Sheet1
Supplementary Data 2 The genes for biosynthesis and breakdown of glucosinolates (GSL) in Chinese kale. This table was separately provided in a spreadsheet format file.
Glucosinolate (GSL) Biosynthesis
	Name in Arabidopsis	Gene id (Query)	Name in Chinese kale	Subject (gene id)	identity(%) to Arabidopsis	alignment length	mismatches	gap	q.start	q.end	s.start	s.end	e-value	bit score
Transcription factor	MYB28	AT5G61420.1	MYB28-1	Unigene_74948	80.7	881	118	28	1	864	1147	302	0	638
		AT5G61420.1	MYB28-2	Unigene_74947	81.57	586	82	11	298	864	880	302	1e-128	460
		AT5G61420.1	MYB28-3	Unigene_48972	89.81	157	16	0	1	157	42	198	8e-51	202
	MYB29	AT5G07690.1	MYB29-1	Unigene_36026	92.71	329	24	0	1	329	334	6	5e-133	475
		AT5G07690.1	MYB29-2	Unigene_131750	93.07	202	14	0	1	202	202	1	4e-79	296
		AT5G07690.1	MYB29-3	Unigene_13608	86.36	242	30	1	770	1011	29	267	1e-68	261
	MYB76	AT5G07700.1
	MYB34	AT5G60890.1	MYB34-1	Unigene_27759	82.29	847	118	14	45	863	1	843	0	704
		AT5G60890.1	MYB34-2	Unigene_123297	77.89	199	32	5	662	860	15	201	4e-24	113
		AT5G60890.1	MYB34-3	Unigene_97372	74.14	263	60	8	129	387	92	350	8e-21	102
	MYB51	AT1G18570.1	MYB51-1	Unigene_73537	86.44	730	74	14	1	713	315	1036	0	776
		AT1G18570.1	MYB51-2	Unigene_69384	87.34	632	60	9	1	613	315	945	0	706
		AT1G18570.1	MYB51-3	Unigene_108571	93.44	183	12	0	1	183	183	1	7e-72	272
	MYB122	AT1G74080.1	MYB122-1	Unigene_32827	90.49	368	35	0	1	368	369	2	2e-136	486
	Dof1.1	AT1G07640.1	Dof1.1-1	Unigene_86473	82.55	808	100	17	19	813	21	800	0	673
		AT1G07640.1	Dof1.1-2	Unigene_26810	86.15	361	47	1	4	361	1	361	2e-106	387
		AT1G07640.1	Dof1.1-3	Unigene_88398	87.39	119	15	0	61	179	572	690	2e-31	137
	IQD1	AT3G09710.1	IQD1-1	Unigene_67666	83.14	516	83	4	301	814	1273	760	1e-130	468
		AT3G09710.1	IQD1-2	Unigene_76133	83.3	509	79	5	301	806	1056	551	1e-129	464
		AT3G09710.1	IQD1-3	Unigene_76494	83.3	509	79	5	301	806	1056	551	1e-129	464
		AT3G09710.1	IQD1-4	Unigene_67667	82.95	516	84	4	301	814	1273	760	5e-129	462
	TFL2	AT5G17690.1	TFL2-1	Unigene_80661	82.79	430	55	14	915	1327	782	1209	4e-100	366
		AT5G17690.1	TFL2-2	Unigene_80663	91.61	143	12	0	861	1003	695	837	2e-49	198
		AT5G17690.1	TFL2-3	Unigene_80658	94.17	120	7	0	21	140	173	292	4e-45	183
	MYC2	AT1G32640.1	MYC2-1	Unigene_64068	83.38	1865	249	33	25	1872	181	2001	0	1670
		AT1G32640.1	MYC2-2	Unigene_42476	84.98	446	65	2	181	625	445	1	2e-125	451
		AT1G32640.1	MYC2-3	Unigene_35125	86.99	146	19	0	171	316	254	399	2e-39	165
		AT1G32640.1	MYC2-4	Unigene_65115	85.22	115	15	2	1759	1872	1	114	6e-25	117
	MYC3	AT5G46760.1	MYC3-1	Unigene_71866	85.21	737	91	9	1052	1779	1067	340	0	741
		AT5G46760.1	MYC3-2	Unigene_54739	76.75	271	60	3	436	705	211	479	2e-34	148
		AT5G46760.1	MYC3-3	Unigene_46583	75.16	157	35	4	1558	1712	314	468	5e-11	71.3
	MYC4	AT4G17880.1	MYC4-1	Unigene_44851	87.1	651	78	2	1117	1761	987	337	0	732
		AT4G17880.1	MYC4-2	Unigene_72416	80.37	596	104	7	1175	1759	944	351	3e-122	440
chain elongation	MAM1/2	AT5G23010.1	MAM1/2-1	Unigene_73909	85.5	1428	202	5	1	1424	1827	401	0	1485
		AT5G23010.1	MAM1/2-2	Unigene_32355	82.85	659	106	5	1	654	657	1	1e-165	584
		AT5G23010.1	MAM1/2-3	Unigene_133165	85.26	407	58	2	674	1079	406	1	1e-115
		AT5G23010.1	MAM1/2-4	Unigene_30683	88	250	30	0	1007	1256	63	312	6e-79	387
		AT5G23010.1	MAM1/2-5	Unigene_133166	80.92	346	47	6	674	1001	481	137	1e-66	296
		AT5G23010.1	MAM1/2-6	Unigene_33433	80.19	323	49	10	48	358	194	513	2e-58	255
		AT5G23010.1	MAM1/2-7	Unigene_122258	80.58	278	48	5	1182	1456	1	275	8e-53	228
	MAM3	AT5G23020.1	MAM3-1	Unigene_78658	82.65	588	100	2	360	946	1	587	3e-146	520
		AT5G23020.1	MAM3-2	Unigene_32734	84.95	392	59	0	279	670	392	1	2e-109	398
		AT5G23020.1	MAM3-3	Unigene_105393	82.84	443	74	2	530	971	4	445	6e-109	396
		AT5G23020.1	MAM3-4	Unigene_56492	86.24	327	42	2	1135	1458	703	377	1e-95	351
	LeuC1	AT4G13430.1	LeuC1-1	Unigene_72146	89.78	1526	137	9	7	1530	167	1675	0	1936
		AT4G13430.1	LeuC1-2	Unigene_83825	90.53	169	7	3	508	676	221	380	2e-54	215
	IPMI LSU1	At5g23020
	IPMI SSU2	At4g13430
	IPMI SSU3	At2g43100
	LeuD1	AT2G43100.1	LeuD1-1	Unigene_64736	83.07	768	116	8	1	761	1032	272	0	686
	LeuD2	AT3G58990.1
	IPMDH1	AT5G14200.1	IPMDH1-1	Unigene_38232	89.2	1231	122	6	1	1230	67	1287	0	1526
		AT5G14200.1	IPMDH1-2	Unigene_73728	83.53	1111	177	6	100	1207	168	1275	0	1033
	IPMDH3	AT1G31180.1
	BCAT-3	AT3G49680.1	BCAT-3-1	Unigene_51883	85.87	1260	153	15	1	1240	1492	238	0	1317
		AT3G49680.1	BCAT-3-2	Unigene_79695	85.1	1255	153	20	1	1241	1505	271	0	1251
	BCAT-4	AT3G19710.1	BCAT-4	Unigene_55852	84.45	1055	163	1	1	1055	1279	226	0	1038
	BAT5	AT4G12030.1	BAT5-1	Unigene_96722	90.86	821	75	0	1	821	512	1332	0	1101
		AT4G12030.1	BAT5-2	Unigene_41579	89.92	833	73	5	1	822	507	1339	0	1062
		AT4G12030.1	BAT5-3	Unigene_96721	92.25	400	31	0	422	821	1352	1751	6e-161	568
Core structure formation	CYP79F1	AT1G16410.1	CYP79F1-1	Unigene_70138	85.86	1619	218	8	1	1615	56	1667	0	1711
	CYP79F2	AT1G16400.1			84.27	1589	233	16	31	1612	89	1667	0	1533
	CYP79A2	AT5G05260.1	CYP79A2	Unigene_129109	87.01	916	102	10	133	1047	903	4	0	1016
	CYP79B2	AT4G39950.1	CYP79B2-1	Unigene_70535	89.74	1627	162	4	1	1626	95	1717	0	2074
		AT4G39950.1	CYP79B2-2	Unigene_70536	89.57	1055	110	0	64	1118	99	1153	0	1339
		AT4G39950.1	CYP79B2-3	Unigene_70534	91.41	163	14	0	1462	1624	364	202	3e-57	224
	CYP79B3	AT2G22330.1	CYP79B3-1	Unigene_100360	89.51	1001	103	2	1	1000	36	1035	0	1266
		AT2G22330.1	CYP79B3-2	Unigene_83944	91.94	608	49	0	870	1477	608	1	0	852
		AT2G22330.1	CYP79B3-3	Unigene_60092	88.93	289	30	2	1345	1632	452	165	1e-96	355
	CYP83A1	AT4G13770.1	CYP83A1-1	Unigene_71114	87.75	1510	175	9	1	1505	1731	227	0	1755
		AT4G13770.1	CYP83A1-2	Unigene_41256	90.02	401	40	0	980	1380	401	1	3e-146	520
		AT4G13770.1	CYP83A1-3	Unigene_32247	87.79	393	48	0	119	511	393	1	2e-128	460
		AT4G13770.1	CYP83A1-4	Unigene_97573	89.17	351	38	0	781	1131	4	354	1e-121	438
		AT4G13770.1	CYP83A1-5	Unigene_97574	90.28	247	24	0	885	1131	228	474	3e-87	324
		AT4G13770.1	CYP83A1-6	Unigene_41255	87.63	186	23	0	1315	1500	364	179	5e-55	217
	CYP83B1	AT4G31500.1	CYP83B1	Unigene_71455	90.33	1500	145	0	1	1500	84	1583	0	1967
	SUR1	AT2G20610.1	SUR1-1	Unigene_76549	88.27	1373	160	1	1	1372	1679	307	0	1642
		AT2G20610.1	SUR1-2	Unigene_65773	89.52	353	37	0	308	660	374	22	1e-124	448
		AT2G20610.1	SUR1-3	Unigene_19321	88.14	194	21	1	1188	1381	330	139	6e-59	230
	UGT74B1	AT2G20610.1	UGT74B1	Unigene_30299	95.95	74	3	0	832	905	234	161	4e-26	121
	UGT74C1	AT1G24100.1	UGT74C1-1	Unigene_56586	85.07	1360	192	9	25	1380	123	1475	0	1376
		AT2G31790.1	UGT74C1-2	Unigene_76134	87.12	1366	165	10	1	1362	1625	267	0	1537
		AT2G31790.1	UGT74C1-3	Unigene_131849	87.07	379	49	0	272	650	1	379	5e-119	429
		AT2G31790.1	UGT74C1-4	Unigene_131851	84.6	383	56	3	22	403	381	1	2e-103	377
		AT2G31790.1	UGT74C1-5	Unigene_133342	83.62	403	63	2	1	403	400	1	7e-103	375
		AT2G31790.1	UGT74C1-6	Unigene_133343	84.14	353	56	0	51	403	353	1	7e-93	342
		AT2G31790.1	UGT74C1-7	Unigene_105016	91.36	220	19	0	1153	1372	603	384	1e-80	302
	STa	AT1G74100.1	Sta-1	Unigene_63934	87.27	919	109	6	1	917	928	16	0	1042
		AT1G74100.1	Sta-2	Unigene_104648	91.19	352	31	0	660	1011	495	144	4e-134	479
		AT1G74100.1	Sta-3	Unigene_20190	83.43	362	60	0	656	1017	4	365	2e-91	337
		AT1G74100.1	Sta-4	Unigene_20189	79.1	335	68	2	428	761	1	334	4e-59	230
		AT1G74100.1	Sta-5	Unigene_88067	85.14	222	30	2	1	222	219	1	2e-57	224
	STb	AT1G74090.1	STb-1	Unigene_45871	87.21	774	99	0	280	1053	1039	266	0	881
		AT1G74090.1	STb-2	Unigene_99346	83.36	571	95	0	479	1049	913	343	4e-149	529
		AT1G74090.1	STb-3	Unigene_99345	82.99	576	94	3	479	1053	836	264	8e-146	518
		AT1G74090.1	STb-4	Unigene_101251	85.71	350	48	2	226	575	1	348	9e-101	368
		AT1G74090.1	STb-5	Unigene_80704	86.89	244	32	0	802	1045	11	254	2e-72	274
		AT1G74090.1	STb-6	Unigene_45872	85.11	262	37	2	43	303	115	375	3e-70	267
		AT1G74090.1	STb-7	Unigene_73777	78.86	317	58	6	270	581	1	313	7e-52	206
	STc	AT1G18590.1	STc-1	Unigene_66602	84.35	888	139	0	70	957	891	4	0	870
		AT1G18590.1	STc-2	Unigene_104385	92.27	207	16	0	826	1032	4	210	1e-78	294
	GSTF11	AT3G03190.1	GSTF11-1	Unigene_74325	87	646	71	7	1	645	133	766	0	715
		AT3G03190.1	GSTF11-2	Unigene_87205	93.33	75	5	0	196	270	224	298	1e-23	111
	GSTU20	AT1G78370.1	GSTU20-1	Unigene_62419	87.48	655	80	2	1	654	96	749	0	754
	GSTF9	AT2G30860.1	GSTF9-1	Unigene_70539	91.51	648	55	0	1	648	157	804	0	893
		AT2G30860.1	GSTF9-2	Unigene_72401	91.05	648	58	0	1	648	149	796	0	876
		AT2G30860.1	GSTF9-3	Unigene_59540	95.95	74	3	0	193	266	74	1	2e-26	121
	GSTF10	AT2G30870.1	GSTF10-1	Unigene_74537	87.88	619	73	2	1	618	249	866	0	726
	GGP1	AT4G30530.1	GGP1-1	Unigene_72315	85.92	753	106	0	1	753	130	882	0	804
		AT4G30530.1	GGP1-2	Unigene_53822	85.37	205	28	2	25	228	104	307	1e-53	211
		AT4G30530.1	GGP1-3	Unigene_42356	91.86	86	7	0	664	749	1	86	2e-26	121
Side chain modification	GSL-OX1	AT1G65860.1
	GSL-OX2	AT1G62540.1	FMOGS-OX2-1	Unigene_57901	83.71	1363	218	4	1	1361	1704	344	0	1284
		AT1G62540.1	FMOGS-OX2-2	Unigene_57900	84.48	992	152	2	1	991	1778	788	0	977
	GSL-OX3	AT1G62560.1
	GSL-OX4	AT1G62570.1
	GSL-OX5	AT1G12140.1	GSL-OX5-1	Unigene_72806	84.5	1071	158	7	23	1089	1077	11	0	1051
		AT1G12140.1	GSL-OX5-2	Unigene_124249	89.38	518	55	0	517	1034	518	1	0	652
		AT1G12140.1	GSL-OX5-3	Unigene_97626	84.33	619	90	5	35	651	2	615	4e-170	599
		AT1G12140.1	GSL-OX5-4	Unigene_20532	85.42	391	52	5	963	1350	4	392	1e-110	401
		AT1G12140.1	GSL-OX5-5	Unigene_73415	84	425	59	7	952	1370	613	192	4e-110	399
	AOP2	AT4G03060.1	AOP2-1	Unigene_86189	79.41	539	102	6	1	532	1578	1042	8e-102	372
		AT4G03060.1	AOP2-2	Unigene_78730	78.6	542	104	8	1	532	1565	1026	1e-94	348
	AOP3	AT4G03050.1
	GSL-OH	AT2G25450.1	GSL-OH-1	Unigene_34010	82.6	891	141	8	16	899	884	1	0	774
		AT2G25450.1	GSL-OH-2	Unigene_106064	83.97	312	45	3	770	1080	511	204	2e-78	294
	CYP81F1	AT4G37430.1	CYP81F1-1	Unigene_67894	82.65	1441	238	9	1	1438	69	1500	0	1266
		AT4G37430.1	CYP81F1-2	Unigene_69322	80.51	1503	285	6	4	1502	208	1706	0	1146
	CYP81F2	AT5G57220.1	CYP81F2-1	Unigene_78675	86.83	1321	166	6	163	1476	1	1320	0	1469
		AT5G57220.1	CYP81F2-2	Unigene_53512	87.83	1175	137	5	308	1476	1	1175	0	1373
		AT5G57220.1	CYP81F2-3	Unigene_118163	87.8	287	35	0	1	287	66	352	3e-91	337
	CYP81F3	AT4G37400.1	CYP81F3-1	Unigene_43715	80.65	1447	254	20	1	1434	42	1475	0	1098
		AT4G37400.1	CYP81F3-2	Unigene_32460	84.38	698	96	8	604	1299	4	690	0	673
		AT4G37400.1	CYP81F3-3	Unigene_107820	86.48	466	61	2	747	1211	1	465	2e-143	564
		AT4G37400.1	CYP81F3-4	Unigene_136304	87.98	233	28	0	526	758	240	8	8e-73	399
		AT4G37400.1	CYP81F3-5	Unigene_84348	75.24	311	74	3	113	422	211	519	2e-33	276
	CYP81F4	AT4G37410.1	CYP81F4-1	Unigene_32461	81.59	554	96	3	1	554	1	548	3e-126	453
	IGMT1	AT1G21100.1	IGMT1-1	Unigene_80457	76.39	1080	226	20	58	1121	1223	157	7e-157	555
		AT1G21100.1	IGMT1-2	Unigene_65308	84.96	399	48	8	1	399	393	7	2e-108
		AT1G21100.1	IGMT1-3	Unigene_61926	91.07	280	25	0	320	599	4	283	4e-104	394
		AT1G21100.1	IGMT1-4	Unigene_71082	88.89	171	19	0	949	1119	2	172	2e-53	379
		AT1G21100.1	IGMT1-5	Unigene_68173	79.17	240	35	8	258	494	1	228	1e-35	211
	IGMT2	AT1G21120.1	IGMT2-1	Unigene_71928	86.15	686	83	6	1	686	146	819	0	730
		AT1G21120.1	IGMT2-2	Unigene_65306	86.59	455	61	0	1	455	94	548	2e-141	503
		AT1G21120.1	IGMT2-3	Unigene_75099	89.22	371	40	0	531	901	1	371	1e-129	464
		AT1G21120.1	IGMT2-4	Unigene_112666	88.12	303	36	0	817	1119	404	102	2e-98	361
		AT1G21120.1	IGMT2-5	Unigene_71625	85.71	280	39	1	547	826	1	279	2e-78	294
		AT1G21120.1	IGMT2-6	Unigene_73235	82.61	299	40	6	1	299	403	117	3e-66	254
		AT1G21120.1	IGMT2-7	Unigene_70852	84.25	146	19	3	976	1119	2	145	8e-32	139
Co-substrate pathways	APK1	AT2G14750.1	APK1-1	Unigene_71022	87.4	754	90	3	82	831	260	1012	0	861
		AT2G14750.1	APK1-2	Unigene_130020	79.37	475	82	15	247	713	173	639	2e-86	320
		AT2G14750.1	APK1-3	Unigene_48493	88.38	198	20	2	637	831	449	252	7e-61	235
	APK2	AT4G39940.1	APK2-1	Unigene_80762	86.15	888	114	9	1	882	195	1079	0	950
		AT4G39940.1	APK2-2	Unigene_80761	89.33	609	63	2	275	882	424	1031	0	763
		AT4G39940.1	APK2-3	Unigene_85463	90.73	507	47	0	275	781	424	930	0	676
		AT4G39940.1	APK2-4	Unigene_86667	84.87	423	60	4	1	421	421	1	2e-117	424
	GSH1-1	AT4G23100.1	GSH1-1	Unigene_73840	90.54	1459	126	4	111	1569	1779	333	0	1919
		AT4G23100.1	GSH1-2	Unigene_55169	86.33	278	18	6	901	1175	261	1	1e-75	285
		AT4G23100.1	GSH1-3	Unigene_52433	92.08	202	16	0	1368	1569	479	278	1e-75	285
		AT4G23100.1	GSH1-4	Unigene_58736	87.66	235	23	3	190	418	235	1	1e-70	268
		AT4G23100.1	GSH1-5	Unigene_33602	87.67	227	27	1	1322	1548	73	298	6e-69	263
		AT4G23100.1	GSH1-6	Unigene_73837	93.8	129	7	1	738	866	293	420	9e-48	193
		AT4G23100.1	GSH1-7	Unigene_30951	98.63	73	1	0	901	973	168	96	7e-29	130
	CHY1	AT5G65940.1	CHY1-1	Unigene_68449	88.73	1118	117	5	20	1137	169	1277	0	1358
		AT5G65940.1	CHY1-2	Unigene_53558	87.94	1128	124	6	20	1135	169	1296	0	1319
		AT5G65940.1	CHY1-3	Unigene_53559	89.29	560	60	0	20	579	169	728	0	702
		AT5G65940.1	CHY1-4	Unigene_53557	89.29	560	60	0	20	579	169	728	0	702
		AT5G65940.1	CHY1-5	Unigene_77490	86.72	271	36	0	59	329	1	271	1e-80	302
		AT5G65940.1	CHY1-6	Unigene_75577	93.4	197	13	0	10	206	211	407	6e-78	292
		AT5G65940.1	CHY1-7	Unigene_135110	89.51	143	15	0	19	161	144	2	1e-44	182
	AAO4	AT1G04580.1	AAO4-1	Unigene_84752	89.2	3610	385	4	1	3609	252	3857	0
		AT1G04580.1	AAO4-2	Unigene_72126	75.6	3607	725	107	435	4001	3827	336	0
		AT1G04580.1	AAO4-3	Unigene_41670	88.7	531	58	2	3483	4012	1	530	0
		AT1G04580.1	AAO4-4	Unigene_73847	71.49	1715	421	58	2153	3830	1973	290	2e-108	4501
		AT1G04580.1	AAO4-5	Unigene_69648	74.21	663	153	15	2153	2806	2074	1421	6e-68	1642
	BZO1	AT1G65880.1	BZO1-1	Unigene_26642	82.1	1687	293	8	1	1684	1880	200	0	396
Glucosinolate (GSL) Breakdown														1434
Myrosinases	TGG1	AT5G26000.1	TGG1-1	Unigene_79380	79.82	1586	269	34	74	1626	1724	157	0	1109
		AT5G26000.1	TGG1-2	Unigene_76166	78.89	1473	266	29	184	1626	1594	137	0	955
		AT5G26000.1	TGG1-3	Unigene_83518	80.9	848	146	13	113	952	14	853	0	654
		AT5G26000.1	TGG1-4	Unigene_77937	80.55	329	58	5	1	323	332	4	2e-64	248
		AT5G26000.1	TGG1-5	Unigene_76167	80.37	326	61	2	1	323	329	4	2e-63	244
		AT5G26000.1	TGG1-6	Unigene_87840	93.48	46	2	1	127	172	202	158	6e-10	67.6
	TGG2	AT5G25980.1	TGG2-1	Unigene_92486	72.76	760	172	27	333	1077	833	94	3e-57	224
		AT5G25980.1	TGG2-2	Unigene_62410	74.09	575	108	25	858	1401	1	565	2e-49	198
	TGG4	AT1G47600.1	TGG4-1	Unigene_105246	87.47	1213	138	6	331	1536	1	1206	0	1386
		AT1G47600.1	TGG4-2	Unigene_4462	87.59	540	62	5	1	539	36	571	9e-177	621
		AT1G47600.1	TGG4-3	Unigene_136684	86.97	307	40	0	468	774	307	1	6e-94	346
	TGG5	AT1G51470.1	TGG5-1	Unigene_114679	84.73	1526	226	6	1	1524	47	1567	0	1520
	PEN2	AT2G44490.1	PEN2-1	Unigene_55876	89.51	1687	154	17	1	1683	159	1826	0	2113
		AT2G44490.1	PEN2-2	Unigene_39249	95.45	44	2	0	197	240	500	543	4e-11	71.3
	ESP	AT1G54040.1	ESP-1	Unigene_71829	78.7	798	152	14	1	786	1073	282	2e-145	516
		AT1G54040.1	ESP-2	Unigene_84242	82.14	420	68	5	126	540	429	12	2e-96	353
		AT1G54040.1	ESP-3	Unigene_63856	80.28	431	76	5	10	431	1	431	2e-85	316
	NSP1	AT3G16400.1	NSP1-1	Unigene_37034	86.22	900	122	2	515	1413	1	899	0	974
		AT3G16400.1	NSP1-2	Unigene_20650	87.89	413	50	0	506	918	7	419	3e-136	486
		AT3G16400.1	NSP1-3	Unigene_22745	80.1	618	98	16	1	610	71	671	3e-121	436
		AT3G16400.1	NSP1-4	Unigene_4457	79.53	127	26	0	45	171	395	269	3e-17	91.6
	NSP2	AT2G33070.1	NSP2-1	Unigene_7511	82.17	488	84	3	790	1276	521	36	4e-115	416
		AT2G33070.1	NSP2-2	Unigene_104392	87.37	293	34	3	985	1276	1	291	4e-90	333
		AT2G33070.1	NSP2-3	Unigene_13891	75.5	302	55	8	124	423	1	285	6e-29	130
		AT2G33070.1	NSP2-4	Unigene_105913	89.29	84	6	3	1194	1276	1	82	1e-20	102
		AT2G33070.1	NSP2-5	Unigene_4458	81.1	127	24	0	45	171	700	574	1e-20	102
	MVP1	AT1G54030.1	MVP1-1	Unigene_62335	84.68	1155	165	9	106	1254	93	1241	0	1142
		AT1G54030.1	MVP1-2	Unigene_95870	86.56	439	59	0	807	1245	2	440	1e-135	484
		AT1G54030.1	MVP1-3	Unigene_62334	87.19	406	52	0	452	857	8	413	5e-129	462
		AT1G54030.1	MVP1-4	Unigene_94627	86.4	331	45	0	727	1057	1	331	5e-99	363
		AT1G54030.1	MVP1-5	Unigene_58642	89.36	235	25	0	623	857	257	491	5e-79	296
		AT1G54030.1	MVP1-6	Unigene_94626	91.28	149	13	0	727	875	1	149	3e-51	204
	ESM1	AT3G14210.1	ESM1-1	Unigene_57080	82.47	1124	174	16	17	1136	79	1183	0	963
	PYK10	AT3G09260.1	PYK10-1	Unigene_57395	88.88	1574	173	2	1	1573	117	1689	0	1936
		AT3G09260.1	PYK10-2	Unigene_31222	91.47	516	44	0	100	615	1	516	0	710
		AT3G09260.1	PYK10-3	Unigene_6322	86.34	410	54	2	1165	1573	565	157	6e-124	446
		AT3G09260.1	PYK10-4	Unigene_92244	72.54	1340	308	48	205	1511	367	1679	2e-104	381
		AT3G09260.1	PYK10-5	Unigene_113522	88.12	320	38	0	508	827	3	322	2e-104	381
		AT3G09260.1	PYK10-6	Unigene_106727	90.39	281	27	0	376	656	285	5	4e-101	370
		AT3G09260.1	PYK10-7	Unigene_25183	87.2	289	37	0	1285	1573	446	158	6e-89	329
	NIT1	AT3G44310.1	NIT1-1	Unigene_68671	85.39	219	28	4	816	1032	376	160	2e-57	224
	PEN3	AT1G59870.1	PEN3-1	Unigene_71958	85.29	2448	346	11	1	2444	164	2601	0	2514
		AT1G59870.1	PEN3-2	Unigene_73090	83.24	907	142	9	2563	3464	908	7	0	824
		AT1G59870.1	PEN3-3	Unigene_67753	79.63	1021	206	2	3391	4410	4	1023	0	732
		AT1G59870.1	PEN3-4	Unigene_66701	74.34	565	123	19	2704	3257	1964	1411	1e-55	220
